# Supplementary material for: Gypsum endemics accumulate excess nutrients in leaves as a potential constitutive strategy to grow in grazed extreme soils
Source: Physiol Plant. 2022 Jul 13;174(4):e13738. doi: 10.1111/ppl.13738 (PMC9546198; doi:10.1111/ppl.13738)
Supplement: Supplementary file 1 — Appendix S1 Supporting Information [file PPL-174-0-s001.xlsx]

## Sheet: Table S1
	Table S1: ANOVA of generalised linear models of elemental concentration data for each organ Chi-squares, and P-values in brackets.
	Element		Family (link)		Organ	Gyp.affinity	Soil	Clipping	Organ x Gyp.	Organ x Soil	Gyp x Soil	Organ x Clip.
	Al		Gamma(log)		1702.36 (0.000)	0.45 (0.505)	4.49 (0.034)	0.11 (0.737)	19.55 (0.000)	54.93 (0.000)	0.50 (0.481)	1.09 (0.778)
	Ca		Gamma(Id)		767.70 (0.000)	0.54 (0.461)	0.88 (0.348)	3.60 (0.058)	31.34 (0.000)	3.25 (0.355)	2.99 (0.084)	0.32 (0.957)
	Cu		Gamma(id)		908.64 (0.000)	2.46 (0.116)	0.17 (0.679)	0.02 (0.895)	39.23 (0.000)	12.60 (0.006)	1.12 (0.290)	1.13 (0.770)
	Fe		Gamma(id)		708.10 (0.000)	0.22 (0.640)	6.50 (0.011)	0.17 (0.680)	2.63 (0.451)	38.28 (0.000)	1.27 (0.260)	1.45 (0.694)
	K		Gamma(id)		217.51 (0.000)	0.01 (0.919)	59.59 (0.000)	0.01 (0.922)	130.00 (0.000)	12.33 (0.006)	0.24 (0.627)	0.45 (0.930)
	Mg		Gamma(id)		785.90 (0.000)	6.76 (0.009)	14.04 (0.000)	0.38 (0.539)	151.44 (0.000)	21.44 (0.000)	0.02 (0.889)	0.67 (0.880)
	Mn		Gamma(log)		1115.34 (0.000)	0.32 (0.571)	25.37 (0.000)	0.12 (0.733)	8.77 (0.032)	33.81 (0.000)	2.09 (0.148)	0.27 (0.966)
	N		Gamma(log)		1029.82 (0.000)	0.21 (0.648)	6.71 (0.010)	0.16 (0.693)	41.06 (0.000)	6.63 (0.085)	0.20 (0.653)	3.38 (0.336)
	Na		Gamma(id)		342.34 (0.000)	1.12 (0.289)	0.08 (0.780)	1.89 (0.169)	7.93 (0.048)	5.74 (0.125)	1.94 (0.163)	1.58 (0.664)
	P		Gamma(id)		37.54 (0.000)	3.17 (0.075)	147.79 (0.000)	0.49 (0.485)	24.56 (0.000)	43.98 (0.000)	5.36 (0.021)	0.27 (0.966)
	S		Gamma(log)		1921.25 (0.000)	10.24 (0.000)	504.81 (0.000)	0.51 (0.477)	207.84 (0.000)	309.61 (0.000)	3.54 (0.060)	0.25 (0.969)
	Si		Gamma(log)		1586.67 (0.000)	0.01 (0.915)	31.89 (0.000)	0.12 (0.730)	36.80 (0.000)	88.82 (0.000)	0.43 (0.512)	0.35 (0.951)
	Zn		Gamma(id)		44.71 (0.000)	0.14 (0.708)	15.44 (0.000)	1.38 (0.241)	16.53 (0.001)	27.58 (0.000)	0.04 (0.838)	2.49 (0.476)
	Element		Family (link)		Gyp x Clip	Soil x Clip	Organ x Gyp x Soil	Organ x Gyp x Clip	Organ x Soil x Clip	Gyp x Soil x Clip	Organ x Gyp x Soil x Clip
	Al		Gamma(log)		1.56 (0.212)	0.30 (0.583)	0.31 (0.958)	1.84 (0.605)	0.49 (0.922)	0.03 (0.887)	1.88 (0.598)
	Ca		Gamma(Id)		0.54 (0.464)	2.43 (0.119)	2.71 (0.439)	0.19 (0.979)	0.46 (0.928)	0.03 (0.869)	0.45 (0.930)
	Cu		Gamma(id)		0.39 (0.532)	3.09 (0.051)	2.34 (0.504)	1.90 (0.594)	2.98 (0.395)	1.18 (0.277)	0.98 (0.807)
	Fe		Gamma(id)		0.22 (0.639)	0.08 (0.783)	0.79 (0.852)	3.34 (0.342)	0.98 (0.805)	0.08 (0.775)	1.39 (0.707)
	K		Gamma(id)		0.54 (0.462)	2.74 (0.098)	2.00 (0.572)	3.38 (0.337)	0.65 (0.884)	0.78 (0.376)	0.24 (0.972)
	Mg		Gamma(id)		0.15 (0.699)	1.22 (0.269)	4.91 (0.179)	1.59 (0.661)	1.08 (0.782)	0.00 (0.959)	1.66 (0.645)
	Mn		Gamma(log)		0.00 (0.946)	0.47 (0.495)	0.54 (0.910)	2.77 (0.428)	1.90 (0.594)	0.52 (0.469)	1.13 (0.769)
	N		Gamma(log)		2.64 (0.104)	0.76 (0.382)	0.79 (0.852)	1.32 (0.724)	0.76 (0.858)	2.05 (0.152)	1.45 (0.693)
	Na		Gamma(id)		2.40 (0.624)	0.86 (0.354)	10.91 (0.012)	2.69 (0.441)	0.77 (0.856)	1.61 (0.204)	0.95 (0.814)
	P		Gamma(id)		0.19 (0.664)	1.35 (0.245)	24.91 (0.000)	0.79 (0.851)	0.05 (0.997)	0.19 (0.667)	0.33 (0.953)
	S		Gamma(log)		0.12 (0.730)	0.83 (0.363)	7.87 (0.049)	0.58 (0.901)	0.43 (0.935)	0.00 (0.991)	0.83 (0.842)
	Si		Gamma(log)		0.49 (0.482)	0.40 (0.530)	0.37 (0.946)	0.56 (0.906)	0.41 (0.938)	2.16 (0.141)	2.94 (0.401)
	Zn		Gamma(id)		0.67 (0.414)	0.04 (0.838)	5.74 (0.125)	2.75 (0.432)	0.28 (0.963)	0.52 (0.470)	2.53 (0.470)

## Sheet: Table S2
	Table S2: Means and standard errors of concentration data (mg/g) for each organ and treatment
			Gyp. Affinity	Clipping	Soil		Al	Ca	Cu	Fe	K	Mg	Mn	N	Na	P	S	Si	Zn
	Leaves
			Gypsovag	Clipped	Calc		0.30±0.03	27.06±2.79	0.01±0.00	0.27±0.02	8.93±0.57	3.89±0.45	0.06±0.01	17.37±2.24	0.15±0.06	2.57±0.34	5.52±0.78	1.08±0.04	0.04±0.00
			Gypsovag	Clipped	Gyp		0.33±0.02	30.76±3.74	0.01±0.00	0.27±0.02	7.51±0.67	3.11±0.22	0.06±0.01	16.90±2.40	0.08±0.01	1.15±0.15	7.90±1.20	1.13±0.03	0.04±0.00
			Gypsovag	Control	Calc		0.30±0.02	26.15±2.32	0.01±0.00	0.25±0.01	9.04±0.56	3.68±0.36	0.06±0.01	17.18±2.10	0.09±0.01	2.15±0.31	5.72±0.89	1.08±0.04	0.04±0.01
			Gypsovag	Control	Gyp		0.36±0.02	31.57±2.91	0.02±0.00	0.29±0.02	7.38±0.62	3.29±0.15	0.06±0.01	15.63±2.07	0.08±0.00	1.11±0.14	7.86±1.02	1.12±0.03	0.04±0.01
			Gypsophile	Clipped	Calc		0.47±0.09	46.18±4.04	0.02±0.00	0.39±0.07	7.41±0.49	8.38±1.11	0.07±0.00	17.20±1.90	0.10±0.01	2.21±0.36	15.43±1.26	1.09±0.06	0.03±0.01
			Gypsophile	Clipped	Gyp		0.54±0.10	47.50±4.27	0.02±0.00	0.40±0.07	5.94±0.37	9.91±1.46	0.06±0.00	15.64±1.89	0.11±0.01	1.03±0.13	25.13±3.90	1.12±0.05	0.03±0.00
			Gypsophile	Control	Calc		0.47±0.10	47.53±4.02	0.02±0.00	0.38±0.07	6.95±0.65	8.75±1.10	0.07±0.00	16.59±1.74	0.10±0.01	2.46±0.55	16.03±1.69	1.08±0.06	0.04±0.01
			Gypsophile	Control	Gyp		0.51±0.10	46.78±4.19	0.02±0.00	0.38±0.07	5.66±0.35	9.59±1.37	0.06±0.00	15.95±1.72	0.11±0.01	0.93±0.10	25.07±3.65	1.12±0.06	0.04±0.01
	Stems
			Gypsovag	Clipped	Calc		0.63±0.04	12.91±1.08	0.01±0.00	0.51±0.02	5.30±0.33	1.18±0.08	0.03±0.00	8.17±0.69	0.12±0.01	1.50±0.21	1.86±0.26	1.20±0.04	0.04±0.00
			Gypsovag	Clipped	Gyp		0.76±0.06	12.47±0.96	0.01±0.00	0.56±0.04	4.10±0.28	1.43±0.10	0.02±0.00	9.21±0.96	0.14±0.02	0.80±0.14	2.25±0.36	1.21±0.05	0.03±0.00
			Gypsovag	Control	Calc		0.76±0.06	13.25±1.06	0.01±0.00	0.60±0.03	5.50±0.40	1.31±0.11	0.03±0.00	8.66±0.70	0.13±0.01	1.46±0.17	1.86±0.25	1.27±0.04	0.03±0.00
			Gypsovag	Control	Gyp		0.95±0.11	15.60±1.75	0.01±0.00	0.67±0.07	4.61±0.31	1.70±0.27	0.03±0.00	8.58±0.85	0.15±0.02	0.80±0.10	2.28±0.34	1.25±0.05	0.03±0.00
			Gypsophile	Clipped	Calc		0.90±0.07	24.29±1.51	0.02±0.00	0.66±0.05	7.51±0.72	2.81±0.28	0.04±0.00	8.81±0.80	0.13±0.01	1.57±0.24	4.02±0.30	1.36±0.05	0.04±0.01
			Gypsophile	Clipped	Gyp		0.92±0.07	20.52±1.49	0.01±0.00	0.67±0.05	7.00±0.71	3.24±0.27	0.03±0.00	8.52±0.71	0.15±0.01	0.90±0.13	4.97±0.46	1.32±0.04	0.04±0.01
			Gypsophile	Control	Calc		0.80±0.06	22.06±1.21	0.01±0.00	0.59±0.04	7.43±0.79	2.83±0.27	0.03±0.00	8.74±0.72	0.12±0.01	1.70±0.30	3.72±0.25	1.27±0.04	0.04±0.01
			Gypsophile	Control	Gyp		0.99±0.08	20.86±1.34	0.01±0.00	0.70±0.05	7.02±0.83	3.44±0.33	0.03±0.00	8.85±0.80	0.13±0.01	0.87±0.13	5.41±0.61	1.39±0.05	0.04±0.00
	Coarse roots
			Gypsovag	Clipped	Calc		0.24±0.01	12.01±1.58	0.01±0.00	0.18±0.01	6.30±0.76	1.04±0.07	0.01±0.00	8.51±0.99	0.31±0.06	1.94±0.38	2.23±0.42	0.55±0.03	0.03±0.00
			Gypsovag	Clipped	Gyp		0.39±0.04	10.27±1.24	0.01±0.00	0.29±0.03	5.28±0.61	1.13±0.07	0.02±0.00	8.44±1.39	0.28±0.05	0.87±0.11	3.11±0.45	0.83±0.06	0.03±0.00
			Gypsovag	Control	Calc		0.27±0.02	11.40±1.24	0.01±0.00	0.21±0.02	5.50±0.64	0.99±0.07	0.01±0.00	8.22±0.94	0.24±0.03	1.62±0.25	1.99±0.39	0.59±0.05	0.02±0.00
			Gypsovag	Control	Gyp		0.36±0.03	12.75±1.58	0.01±0.00	0.26±0.02	5.41±0.65	1.12±0.08	0.01±0.00	7.54±0.85	0.26±0.05	0.90±0.10	3.28±0.45	0.78±0.05	0.02±0.00
			Gypsophile	Clipped	Calc		0.22±0.02	23.58±2.77	0.01±0.00	0.15±0.02	7.43±0.66	2.01±0.23	0.02±0.00	11.34±1.19	0.21±0.03	2.53±0.35	3.10±0.30	0.48±0.04	0.04±0.00
			Gypsophile	Clipped	Gyp		0.31±0.04	20.77±2.24	0.01±0.00	0.20±0.03	6.01±0.50	2.09±0.25	0.02±0.00	11.00±1.06	0.18±0.02	1.34±0.17	3.94±0.35	0.66±0.06	0.03±0.00
			Gypsophile	Control	Calc		0.21±0.02	23.69±2.95	0.01±0.00	0.14±0.02	7.68±0.80	2.06±0.25	0.02±0.00	11.99±1.24	0.20±0.03	2.43±0.31	3.25±0.34	0.46±0.03	0.03±0.00
			Gypsophile	Control	Gyp		0.35±0.04	22.15±2.31	0.01±0.00	0.22±0.03	6.77±0.65	2.34±0.26	0.02±0.00	12.43±1.46	0.18±0.02	1.60±0.27	4.51±0.50	0.71±0.06	0.03±0.00
	Fine roots
			Gypsovag	Clipped	Calc		2.41±0.30	38.14±4.07	0.03±0.00	1.51±0.19	11.54±0.99	3.36±0.30	0.05±0.00	12.36±1.05	0.50±0.09	3.81±0.49	4.66±0.61	1.37±0.04	0.06±0.00
			Gypsovag	Clipped	Gyp		1.77±0.25	33.78±3.52	0.04±0.00	1.04±0.14	8.76±0.69	3.87±0.40	0.04±0.00	12.89±1.62	0.71±0.17	1.29±0.18	14.76±0.88	1.30±0.04	0.04±0.00
			Gypsovag	Control	Calc		2.41±0.28	38.36±3.77	0.03±0.00	1.52±0.19	11.49±1.06	3.27±0.31	0.05±0.00	11.99±1.05	0.53±0.09	3.66±0.39	4.62±0.64	1.36±0.03	0.05±0.00
			Gypsovag	Control	Gyp		1.91±0.23	38.00±3.66	0.04±0.00	1.13±0.14	8.69±0.66	4.65±0.54	0.04±0.00	11.57±1.35	0.69±0.18	1.24±0.15	16.15±0.92	1.34±0.03	0.03±0.00
			Gypsophile	Clipped	Calc		2.54±0.29	51.86±7.57	0.03±0.00	1.64±0.19	8.61±0.64	3.95±0.20	0.05±0.00	13.40±1.30	0.39±0.02	2.30±0.37	5.13±0.72	1.40±0.02	0.05±0.01
			Gypsophile	Clipped	Gyp		1.82±0.21	48.97±5.86	0.03±0.00	1.04±0.12	7.10±0.65	5.04±0.39	0.03±0.00	12.36±1.18	0.33±0.02	1.15±0.20	18.70±1.52	1.39±0.01	0.03±0.00
			Gypsophile	Control	Calc		2.40±0.31	54.13±9.06	0.03±0.00	1.48±0.20	8.58±0.69	3.86±0.23	0.05±0.00	13.47±1.40	0.41±0.03	2.26±0.32	5.47±0.84	1.38±0.04	0.04±0.00
			Gypsophile	Control	Gyp		1.62±0.20	49.43±5.70	0.03±0.00	0.94±0.11	7.13±0.73	5.09±0.40	0.03±0.00	10.96±0.91	0.36±0.02	1.09±0.19	18.47±1.43	1.39±0.03	0.03±0.00

## Sheet: Table S3
	Table S3: ANOVA of generalised linear models of elemental concentration data for each species. Chi-squares, and P-values in brackets.
	Gypsophila struthium
		Al	Ca	Cu	Fe	K	Mg	Mn	N	Na	P	S	Si	Zn
	Organ	883.15 (0.000)	572.94 (0.000)	1143.43 (0.000)	808.39 (0.000)	55.73 (0.000)	2895.84 (0.000)	393.19 (0.000)	280.37 (0.000)	517.00 (0.000)	11.63 (0.009)	1127.37 (0.000)	568.33 (0.000)	26.26 (0.000)
	Soil	12.33 (0.000)	0.74 (0.390)	0.02 (0.888)	19.81 (0.000)	32.84 (0.000)	0.37 (0.541)	30.35 (0.000)	2.74 (0.098)	7.29 (0.007)	114.79 (0.000)	106.55 (0.000)	0.81 (0.368)	82.13 (0.000)
	Clipping	4.47 (0.034)	0.66 (0.418)	2.65 (0.103)	5.89 (0.015)	2.50 (0.114)	1.24 (0.265)	1.35 (0.245)	0.06 (0.809)	0.06 (0.801)	2.28 (0.131)	0.98 (0.323)	0.36 (0.551)	3.41 (0.065)
	Organ x Soil	21.88 (0.000)	25.45 (0.000)	16.54 (0.001)	13.97 (0.003)	25.34 (0.000)	32.63 (0.000)	27.42 (0.000)	3.06 (0.383)	14.71 (0.002)	1.82 (0.611)	282.91 (0.000)	8.16 (0.043)	13.77 (0.003)
	Organ x Clipp	6.32 (0.097)	3.18 (0.365)	4.84 (0.184)	4.36 (0.225)	0.55 (0.909)	6.48 (0.090)	6.20 (0.102)	0.56 (0.905)	3.16 (0.368)	0.38 (0.945)	4.99 (0.173)	6.37 (0.095)	0.93 (0.818)
	Soil x Clip	0.23 (0.631)	0.22 (0.641)	4.47 (0.034)	0.21 (0.650)	0.00 (0.944)	2.75 (0.097)	0.23 (0.628)	0.74 (0.388)	0.07 (0.797)	3.65 (0.056)	1.30 (0.254)	0.13 (0.719)	2.28 (0.131)
	Organ x Soil x Clipp	1.20 (0.754)	1.28 (0.734)	1.70 (0.637)	1.13 (0.771)	1.88 (0.598)	4.60 (0.204)	0.59 (0.898)	2.35 (0.503)	0.17 (0.982)	0.63 (0.890)	0.76 (0.859)	0.93 (0.818)	2.13 (0.545)
	Herniaria fruticosa
		Al	Ca	Cu	Fe	K	Mg	Mn	N	Na	P	S	Si	Zn
	Organ	346.39 (0.000)	28.99 (0.000)	318.20 (0.000)	440.53 (0.000)	110.63 (0.000)	104.19 (0.000)	32.59 (0.000)	89.71 (0.000)	389.84 (0.000)	24.83 (0.000)	249.38 (0.000)	420.51 (0.000)	39.48 (0.000)
	Soil	3.43 (0.064)	0.10 (0.755)	2.35 (0.125)	2.05 (0.152)	12.63 (0.000)	26.94 (0.000)	0.10 (0.757)	3.54 (0.060)	1.86 (0.172)	21.31 (0.000)	102.33 (0.000)	8.36 (0.004)	1.05 (0.304)
	Clipping	2.27 (0.132)	1.67 (0.197)	0.03 (0.863)	2.67 (0.102)	0.02 (0.884)	10.23 (0.001)	8.38 (0.004)	2.18 (0.140)	0.03 (0.874)	0.48 (0.488)	0.24 (0.627)	0.34 (0.562)	1.55 (0.213)
	Organ x Soil	45.00 (0.000)	5.71 (0.127)	5.24 (0.155)	30.74 (0.000)	3.46 (0.326)	4.82 (0.185)	7.36 (0.061)	3.02 (0.388)	18.30 (0.000)	8.55 (0.036)	144.61 (0.000)	87.70 (0.000)	4.14 (0.246)
	Organ x Clipp	1.25 (0.742)	0.59 (0.899)	0.56 (0.905)	2.03 (0.566)	10.45 (0.015)	2.96 (0.398)	2.21 (0.530)	0.79 (0.853)	0.20 (0.978)	2.52 (0.472)	0.18 (0.981)	1.85 (0.605)	7.20 (0.066)
	Soil x Clip	1.84 (0.175)	1.54 (0.214)	2.18 (0.140)	1.51 (0.219)	1.26 (0.262)	2.69 (0.101)	0.40 (0.528)	5.23 (0.022)	3.01 (0.083)	3.34 (0.068)	2.52 (0.112)	0.00 (0.949)	0.73 (0.394)
	Organ x Soil x Clipp	1.40 (0.705)	2.30 (0.512)	3.38 (0.336)	0.77 (0.857)	0.85 (0.837)	2.17 (0.539)	1.78 (0.619)	1.98 (0.576)	2.80 (0.423)	0.26 (0.968)	0.87 (0.833)	0.79 (0.851)	3.09 (0.378)
	Helianthemum squamatum
		Al	Ca	Cu	Fe	K	Mg	Mn	N	Na	P	S	Si	Zn
	Organ	987.80 (0.000)	746.55 (0.000)	137.99 (0.000)	766.25 (0.000)	17.62 (0.001)	457.22 (0.000)	182.19 (0.000)	259.80 (0.000)	485.14 (0.000)	24.39 (0.000)	524.80 (0.000)	140.80 (0.000)	141.83 (0.000)
	Soil	3.30 (0.069)	1.31 (0.252)	1.08 (0.299)	8.89 (0.003)	17.55 (0.000)	7.98 (0.005)	8.37 (0.004)	3.45 (0.063)	3.43 (0.064)	63.61 (0.000)	127.76 (0.000)	10.36 (0.001)	2.46 (0.116)
	Clipping	0.14 (0.712)	0.06 (0.806)	6.33 (0.012)	0.64 (0.425)	3.59 (0.058)	0.04 (0.847)	0.18 (0.670)	0.02 (0.876)	0.31 (0.578)	12.67 (0.000)	0.01 (0.904)	0.28 (0.599)	6.27 (0.012)
	Organ x Soil	26.18 (0.000)	0.96 (0.810)	11.64 (0.009)	14.55 (0.002)	6.11 (0.107)	28.57 (0.000)	5.80 (0.122)	1.76 (0.415)	17.39 (0.001)	7.85 (0.049)	165.55 (0.000)	44.83 (0.000)	9.38 (0.025)
	Organ x Clipp	1.48 (0.687)	2.98 (0.395)	2.09 (0.554)	1.04 (0.791)	0.27 (0.966)	2.84 (0.416)	1.42 (0.701)	1.94 (0.379)	0.58 (0.902)	1.31 (0.726)	1.40 (0.705)	0.38 (0.944)	0.60 (0.897)
	Soil x Clip	0.55 (0.458)	0.12 (0.729)	3.21 (0.073)	0.53 (0.466)	0.51 (0.477)	0.13 (0.720)	3.73 (0.053)	0.96 (0.328)	0.00 (0.987)	5.11 (0.024)	0.00 (0.952)	0.29 (0.593)	0.07 (0.796)
	Organ x Soil x Clipp	0.94 (0.815)	0.85 (0.838)	1.64 (0.650)	0.97 (0.809)	0.10 (0.991)	1.26 (0.738)	0.38 (0.944)	1.78 (0.411)	0.39 (0.942)	0.50 (0.919)	1.18 (0.758)	5.19 (0.158)	2.68 (0.444)
	Lepidium subulatum
		Al	Ca	Cu	Fe	K	Mg	Mn	N	Na	P	S	Si	Zn
	Organ	623.01 (0.000)	1396.67 (0.000)	659.80 (0.000)	736.51 (0.000)	133.31 (0.000)	154.68 (0.000)	776.84 (0.000)	384.85 (0.000)	232.19 (0.000)	35.44 (0.000)	767.86 (0.000)	760.47 (0.000)	20.15 (0.000)
	Soil	1.17 (0.280)	0.12 (0.730)	5.14 (0.023)	0.15 (0.696)	0.79 (0.375)	0.17 (0.677)	8.03 (0.005)	0.68 (0.409)	0.00 (0.967)	8.79 (0.003)	25.31 (0.000)	1.96 (0.162)	10.18 (0.001)
	Clipping	0.00 (0.977)	0.01 (0.923)	0.59 (0.442)	0.07 (0.793)	0.31 (0.579)	1.08 (0.299)	0.35 (0.556)	0.01 (0.913)	0.00 (0.968)	0.12 (0.732)	0.06 (0.811)	1.68 (0.195)	0.79 (0.375)
	Organ x Soil	1.95 (0.583)	14.15 (0.003)	3.29 (0.349)	4.37 (0.224)	1.84 (0.606)	6.38 (0.095)	11.73 (0.008)	2.80 (0.423)	4.16 (0.245)	0.27 (0.965)	12.04 (0.007)	5.37 (0.147)	3.54 (0.316)
	Organ x Clipp	3.54 (0.316)	8.33 (0.040)	0.28 (0.964)	5.02 (0.171)	3.84 (0.279)	4.30 (0.231)	12.01 (0.007)	3.92 (0.270)	3.78 (0.287)	1.47 (0.688)	8.62 (0.035)	3.86 (0.277)	1.17 (0.761)
	Soil x Clip	3.43 (0.064)	2.50 (0.114)	11.42 (0.001)	2.93 (0.087)	0.82 (0.365)	0.90 (0.342)	3.47 (0.062)	0.03 (0.859)	5.56 (0.018)	1.35 (0.245)	0.45 (0.503)	3.52 (0.061)	1.51 (0.219)
	Organ x Soil x Clipp	4.66 (0.198)	10.31 (0.016)	7.91 (0.048)	6.90 (0.075)	3.16 (0.368)	6.71 (0.082)	3.62 (0.306)	5.43 (0.143)	4.28 (0.232)	0.87 (0.833)	2.22 (0.527)	8.43 (0.038)	0.78 (0.854)
	Ononis tridentata
		Al	Ca	Cu	Fe	K	Mg	Mn	N	Na	P	S	Si	Zn
	Organ	1620.41 (0.000)	615.04 (0.000)	261.68 (0.000)	1352.82 (0.000)	23.98 (0.000)	1211.95 (0.000)	1019.46 (0.000)	76.57 (0.000)	453.56 (0.000)	5.08 (0.166)	933.66 (0.000)	474.76 (0.000)	34.36 (0.000)
	Soil	12.09 (0.001)	6.30 (0.012)	14.32 (0.000)	18.08 (0.000)	11.42 (0.001)	24.82 (0.000)	25.46 (0.000)	0.11 (0.737)	3.10 (0.078)	7.09 (0.008)	174.40 (0.000)	1.69 (0.194)	7.10 (0.008)
	Clipping	0.00 (0.962)	0.01 (0.929)	1.55 (0.213)	0.00 (0.991)	0.00 (0.977)	1.05 (0.306)	0.04 (0.843)	0.04 (0.832)	1.02 (0.313)	0.90 (0.343)	0.03 (0.858)	0.14 (0.708)	1.93 (0.165)
	Organ x Soil	20.43 (0.000)	17.58 (0.001)	11.00 (0.012)	22.17 (0.000)	0.66 (0.884)	29.01 (0.000)	9.62 (0.022)	5.29 (0.152)	1.53 (0.676)	1.25 (0.740)	139.52 (0.000)	31.51 (0.000)	16.70 (0.001)
	Organ x Clipp	1.51 (0.681)	1.76 (0.624)	1.53 (0.675)	0.89 (0.828)	1.57 (0.665)	1.50 (0.683)	1.18 (0.757)	1.37 (0.712)	2.42 (0.489)	0.41 (0.939)	0.19 (0.979)	1.15 (0.765)	1.13 (0.770)
	Soil x Clip	0.71 (0.400)	1.26 (0.262)	0.34 (0.558)	0.08 (0.782)	0.24 (0.625)	0.25 (0.616)	0.04 (0.837)	0.00 (0.951)	0.00 (0.953)	1.34 (0.246)	1.68 (0.195)	4.44 (0.035)	0.72 (0.398)
	Organ x Soil x Clipp	11.92 (0.008)	1.39 (0.707)	5.91 (0.116)	12.25 (0.007)	0.11 (0.990)	11.56 (0.009)	6.91 (0.075)	2.37 (0.499)	5.07 (0.167)	0.27 (0.966)	5.56 (0.135)	4.56 (0.207)	5.06 (0.167)
	Boleum asperum
		Al	Ca	Cu	Fe	K	Mg	Mn	N	Na	P	S	Si	Zn
	Organ	139.12 (0.000)	196.43 (0.000)	94.42 (0.000)	103.48 (0.000)	182.59 (0.000)	609.44 (0.000)	26.54 (0.000)	347.84 (0.000)	126.77 (0.000)	10.94 (0.012)	315.23 (0.000)	143.80 (0.000)	46.62 (0.000)
	Soil	1.38 (0.240)	0.56 (0.456)	0.25 (0.619)	2.56 (0.109)	2.92 (0.088)	0.14 (0.707)	6.00 (0.014)	14.72 (0.000)	1.70 (0.192)	2.13 (0.145)	74.55 (0.000)	6.40 (0.011)	0.63 (0.427)
	Clipping	0.01 (0.910)	0.19 (0.665)	0.35 (0.555)	0.01 (0.937)	0.91 (0.339)	2.44 (0.119)	6.33 (0.012)	5.46 (0.019)	1.20 (0.273)	0.00 (0.980)	0.04 (0.847)	0.11 (0.737)	0.03 (0.854)
	Organ x Soil	11.87 (0.008)	2.82 (0.420)	5.97 (0.113)	11.03 (0.012)	10.70 (0.013)	16.58 (0.001)	0.17 (0.983)	10.80 (0.013)	1.08 (0.782)	1.35 (0.717)	2.71 (0.438)	20.57 (0.000)	0.33 (0.953)
	Organ x Clipp	0.30 (0.960)	3.10 (0.376)	1.14 (0.767)	1.20 (0.754)	0.92 (0.821)	1.46 (0.692)	0.33 (0.955)	4.86 (0.182)	0.94 (0.816)	0.21 (0.976)	1.42 (0.702)	0.65 (0.885)	6.39 (0.094)
	Soil x Clip	0.13 (0.715)	0.00 (0.981)	0.21 (0.649)	0.68 (0.409)	0.03 (0.854)	1.19 (0.276)	1.21 (0.272)	1.41 (0.236)	1.01 (0.316)	1.69 (0.193)	0.02 (0.898)	0.01 (0.926)	1.18 (0.278)
	Organ x Soil x Clipp	3.18 (0.364)	0.70 (0.872)	2.74 (0.434)	3.21 (0.360)	1.54 (0.672)	1.97 (0.579)	2.29 (0.515)	0.98 (0.807)	1.97 (0.580)	1.09 (0.780)	1.32 (0.725)	2.55 (0.467)	0.70 (0.873)
	Helianthemum syriacum
		Al	Ca	Cu	Fe	K	Mg	Mn	N	Na	P	S	Si	Zn
	Organ	1463.63 (0.000)	1352.80 (0.000)	574.40 (0.000)	1294.76 (0.000)	672.90 (0.000)	1129.97 (0.000)	550.43 (0.000)	212.34 (0.000)	383.84 (0.000)	138.19 (0.000)	1758.50 (0.000)	513.03 (0.000)	237.47 (0.000)
	Soil	0.61 (0.436)	0.01 (0.930)	26.70 (0.000)	6.70 (0.010)	77.44 (0.000)	58.84 (0.000)	5.23 (0.022)	19.50 (0.000)	2.90 (0.089)	274.54 (0.000)	443.90 (0.000)	1.39 (0.238)	18.58 (0.000)
	Clipping	0.09 (0.760)	0.09 (0.762)	0.13 (0.716)	0.00 (0.957)	0.04 (0.834)	0.66 (0.418)	0.01 (0.922)	1.77 (0.183)	0.52 (0.470)	4.48 (0.034)	0.04 (0.843)	0.08 (0.783)	2.21 (0.137)
	Organ x Soil	15.45 (0.001)	9.31 (0.025)	7.90 (0.048)	9.78 (0.021)	6.33 (0.097)	24.93 (0.000)	5.91 (0.116)	0.88 (0.644)	7.00 (0.072)	13.95 (0.003)	235.55 (0.000)	31.31 (0.000)	7.37 (0.061)
	Organ x Clipp	6.01 (0.111)	1.05 (0.789)	0.47 (0.925)	4.01 (0.260)	1.54 (0.673)	1.28 (0.734)	0.16 (0.983)	0.38 (0.829)	0.22 (0.974)	0.62 (0.892)	1.36 (0.714)	5.04 (0.169)	1.79 (0.618)
	Soil x Clip	0.35 (0.552)	1.67 (0.197)	6.47 (0.011)	0.88 (0.349)	1.88 (0.171)	7.49 (0.006)	0.00 (0.958)	0.26 (0.609)	0.02 (0.902)	3.79 (0.051)	1.89 (0.170)	1.02 (0.312)	1.02 (0.311)
	Organ x Soil x Clipp	2.49 (0.478)	6.36 (0.095)	0.28 (0.964)	2.66 (0.447)	2.34 (0.506)	0.68 (0.877)	1.97 (0.579)	0.56 (0.756)	0.84 (0.839)	1.41 (0.703)	0.12 (0.989)	0.16 (0.983)	1.78 (0.619)
	Linum suffruticosum
		Al	Ca	Cu	Fe	K	Mg	Mn	N	Na	P	S	Si	Zn
	Organ	408.87 (0.000)	95.23 (0.000)	684.26 (0.000)	368.20 (0.000)	307.21 (0.000)	246.07 (0.000)	179.78 (0.000)	210.29 (0.000)	69.62 (0.000)	203.65 (0.000)	596.12 (0.000)	176.03 (0.000)	69.64 (0.000)
	Soil	0.13 (0.723)	2.87 (0.090)	11.09 (0.001)	0.40 (0.529)	4.10 (0.043)	0.03 (0.855)	0.10 (0.746)	3.66 (0.056)	5.34 (0.021)	141.41 (0.000)	287.49 (0.000)	12.37 (0.000)	11.51 (0.001)
	Clipping	4.71 (0.030)	6.54 (0.011)	0.03 (0.858)	7.11 (0.008)	0.18 (0.673)	7.17 (0.007)	0.85 (0.355)	1.45 (0.229)	2.43 (0.119)	1.83 (0.176)	4.66 (0.031)	0.16 (0.688)	0.01 (0.924)
	Organ x Soil	32.44 (0.000)	7.11 (0.068)	7.10 (0.069)	28.86 (0.000)	9.42 (0.024)	2.97 (0.396)	15.16 (0.002)	5.67 (0.129)	1.04 (0.790)	3.26 (0.353)	17.16 (0.001)	79.88 (0.000)	26.96 (0.000)
	Organ x Clipp	3.35 (0.341)	2.68 (0.444)	4.55 (0.208)	2.36 (0.502)	5.65 (0.130)	6.10 (0.107)	3.07 (0.381)	3.46 (0.325)	0.70 (0.874)	10.30 (0.016)	1.20 (0.753)	1.34 (0.719)	0.94 (0.815)
	Soil x Clip	0.90 (0.343)	1.40 (0.236)	0.40 (0.525)	1.26 (0.261)	1.98 (0.159)	2.02 (0.155)	0.16 (0.691)	0.67 (0.414)	6.26 (0.012)	1.56 (0.212)	0.56 (0.454)	0.83 (0.362)	1.30 (0.254)
	Organ x Soil x Clipp	2.89 (0.409)	1.81 (0.612)	1.43 (0.700)	4.72 (0.193)	5.22 (0.157)	0.23 (0.973)	3.28 (0.351)	1.10 (0.776)	4.73 (0.193)	2.61 (0.456)	1.10 (0.777)	1.43 (0.698)	3.75 (0.290)
	Matthiola fruticulosa
		Al	Ca	Cu	Fe	K	Mg	Mn	N	Na	P	S	Si	Zn
	Organ	242.69 (0.000)	1183.24 (0.000)	522.53 (0.000)	203.45 (0.000)	211.21 (0.000)	999.78 (0.000)	606.77 (0.000)	431.88 (0.000)	60.01 (0.000)	37.37 (0.000)	700.42 (0.000)	326.60 (0.000)	87.28 (0.000)
	Soil	7.23 (0.007)	3.08 (0.079)	20.69 (0.000)	10.78 (0.001)	44.87 (0.000)	63.51 (0.000)	25.54 (0.000)	11.22 (0.001)	6.77 (0.009)	230.21 (0.000)	24.63 (0.000)	0.14 (0.707)	10.61 (0.001)
	Clipping	0.41 (0.522)	0.41 (0.520)	0.04 (0.835)	0.15 (0.697)	2.31 (0.128)	1.36 (0.243)	0.00 (0.961)	1.08 (0.299)	3.76 (0.052)	0.40 (0.526)	0.25 (0.615)	0.01 (0.911)	1.69 (0.194)
	Organ x Soil	9.20 (0.027)	6.24 (0.101)	6.53 (0.089)	13.07 (0.004)	1.36 (0.716)	4.65 (0.199)	18.31 (0.000)	0.58 (0.901)	7.83 (0.050)	30.94 (0.000)	6.40 (0.094)	29.11 (0.000)	24.81 (0.000)
	Organ x Clipp	4.51 (0.211)	4.63 (0.201)	1.34 (0.719)	4.26 (0.235)	6.63 (0.085)	5.53 (0.137)	5.34 (0.148)	1.12 (0.772)	8.82 (0.032)	1.74 (0.628)	0.84 (0.840)	4.37 (0.224)	8.84 (0.032)
	Soil x Clip	0.98 (0.323)	0.79 (0.375)	3.44 (0.064)	1.48 (0.223)	14.13 (0.000)	2.22 (0.136)	2.45 (0.118)	0.03 (0.870)	1.16 (0.282)	9.67 (0.002)	0.39 (0.535)	0.98 (0.323)	0.00 (0.957)
	Organ x Soil x Clipp	0.98 (0.807)	3.64 (0.304)	2.24 (0.524)	0.31 (0.959)	5.74 (0.125)	1.12 (0.771)	0.84 (0.840)	0.14 (0.987)	1.53 (0.675)	2.48 (0.479)	2.93 (0.402)	2.24 (0.524)	0.24 (0.970)
	Rosmarinus officinalis
		Al	Ca	Cu	Fe	K	Mg	Mn	N	Na	P	S	Si	Zn
	Organ	1106.76 (0.000)	568.39 (0.000)	1089.36 (0.000)	1044.56 (0.000)	426.36 (0.000)	856.34 (0.000)	763.79 (0.000)	153.35 (0.000)	1037.64 (0.000)	116.80 (0.000)	1264.68 (0.000)	191.72 (0.000)	33.94 (0.000)
	Soil	3.25 (0.071)	0.01 (0.915)	35.22 (0.000)	8.32 (0.004)	66.50 (0.000)	117.16 (0.000)	35.25 (0.000)	1.06 (0.303)	34.82 (0.000)	123.42 (0.000)	454.57 (0.000)	0.11 (0.743)	12.64 (0.000)
	Clipping	0.11 (0.739)	0.34 (0.558)	0.56 (0.454)	0.01 (0.927)	0.79 (0.374)	1.41 (0.236)	0.34 (0.561)	2.85 (0.091)	0.60 (0.437)	0.09 (0.770)	0.25 (0.621)	3.45 (0.063)	0.76 (0.382)
	Organ x Soil	18.66 (0.000)	10.90 (0.012)	20.85 (0.000)	4.95 (0.175)	26.05 (0.000)	22.53 (0.000)	9.18 (0.027)	0.25 (0.969)	15.25 (0.002)	5.64 (0.131)	60.46 (0.000)	6.55 (0.088)	14.81 (0.002)
	Organ x Clipp	9.68 (0.021)	6.98 (0.073)	5.56 (0.135)	5.94 (0.114)	3.05 (0.384)	2.62 (0.454)	9.44 (0.024)	3.20 (0.361)	4.04 (0.257)	2.83 (0.419)	2.65 (0.449)	2.16 (0.540)	4.78 (0.189)
	Soil x Clip	0.17 (0.681)	0.20 (0.659)	0.48 (0.490)	0.07 (0.787)	8.95 (0.003)	0.01 (0.911)	0.00 (0.970)	9.99 (0.002)	0.00 (0.987)	3.99 (0.046)	0.21 (0.649)	0.08 (0.779)	0.02 (0.887)
	Organ x Soil x Clipp	3.31 (0.347)	1.93 (0.587)	3.73 (0.293)	5.53 (0.137)	3.40 (0.334)	3.27 (0.351)	2.30 (0.513)	2.60 (0.458)	4.05 (0.256)	1.84 (0.607)	0.64 (0.886)	7.01 (0.072)	9.39 (0.024)

## Sheet: Table S4
	Table S4: Means and standard errors of elemental concentration for each treatment and species.
	Species	Family	Organ	Soil	Clipping		Biomass		Al (mg/g)	Ca (mg/g)	Cu (µg/g)	Fe (mg/g)	K (mg/g)	Mg (mg/g)	Mn (µg/g)	N (mg/g)	Na (mg/g)	P (mg/g)	S (mg/g)	Si (mg/g)	Zn (µg/g)
	Boleum asperum	Brassicaceae	Coarse roots	Calcareous	Clipped		0.54±0.10		0.28±0.02	6.65±0.21	0.92±0.03	0.22±0.03	5.11±0.47	1.00±0.14	3.72±0.53	15.21±1.37	0.10±0.00	2.18±0.70	3.50±0.33	0.64±0.05	3.93±1.15
	Boleum asperum	Brassicaceae	Coarse roots	Calcareous	Control		2.08±1.60		0.28±0.05	7.55±1.07	0.74±0.11	0.24±0.05	4.86±0.55	0.96±0.09	3.16±0.30	13.12±1.98	0.16±0.08	2.08±0.84	2.99±0.44	0.64±0.09	3.41±0.82
	Boleum asperum	Brassicaceae	Coarse roots	Gypsum	Clipped		0.28±0.12		0.48±0.03	6.47±0.16	0.58±0.03	0.38±0.05	4.02±0.25	1.24±0.07	4.63±0.33	0.00±0.00	0.11±0.02	1.75±0.23	4.53±0.66	1.04±0.05	4.72±0.40
	Boleum asperum	Brassicaceae	Coarse roots	Gypsum	Control		0.33±0.11		0.46±0.07	9.50±1.80	0.58±0.03	0.43±0.02	3.83±0.36	1.22±0.06	3.84±0.19	0.00±0.00	0.11±0.00	1.64±0.19	4.11±0.25	0.98±0.12	3.07±0.25
	Boleum asperum	Brassicaceae	Fine roots	Calcareous	Clipped		2.45±0.39		0.67±0.15	21.35±4.22	1.59±0.27	0.38±0.09	9.10±0.57	1.78±0.27	2.72±0.47	20.50±0.96	0.20±0.03	2.34±0.68	7.41±0.29	1.18±0.16	4.86±0.95
	Boleum asperum	Brassicaceae	Fine roots	Calcareous	Control		2.68±0.23		0.62±0.10	22.63±5.50	1.74±0.34	0.34±0.05	9.34±0.35	1.76±0.09	2.38±0.09	19.77±0.99	0.23±0.04	2.89±0.66	7.00±0.43	1.14±0.10	4.82±0.55
	Boleum asperum	Brassicaceae	Fine roots	Gypsum	Clipped		1.95±0.08		0.53±0.08	21.53±3.77	1.62±0.27	0.32±0.05	7.45±0.78	1.93±0.18	2.87±0.26	27.00±2.00	0.17±0.03	2.51±0.48	11.74±0.85	1.04±0.09	5.22±0.60
	Boleum asperum	Brassicaceae	Fine roots	Gypsum	Control		2.14±0.18		0.64±0.07	24.30±4.05	1.90±0.47	0.38±0.04	7.49±0.61	1.91±0.14	2.67±0.12	23.57±0.55	0.19±0.04	2.08±0.43	12.66±0.46	1.19±0.10	5.12±1.04
	Boleum asperum	Brassicaceae	Leaves	Calcareous	Clipped		0.31±0.06		0.21±0.03	27.46±3.09	0.59±0.04	0.27±0.04	9.93±0.89	5.90±0.26	3.13±0.77	36.57±3.43	0.07±0.00	3.59±1.76	7.64±0.59	0.84±0.06	4.68±0.85
	Boleum asperum	Brassicaceae	Leaves	Calcareous	Control		0.41±0.12		0.23±0.03	28.16±1.07	0.76±0.17	0.27±0.03	9.86±0.35	5.52±0.48	3.39±0.30	34.38±2.08	0.07±0.01	3.83±2.00	8.01±1.22	0.91±0.07	7.73±2.27
	Boleum asperum	Brassicaceae	Leaves	Gypsum	Clipped		0.43±0.10		0.29±0.06	35.19±1.85	0.88±0.07	0.30±0.05	10.17±0.89	4.96±0.25	4.46±0.63	38.75±1.42	0.07±0.00	2.38±0.40	12.31±0.53	1.04±0.11	5.76±0.57
	Boleum asperum	Brassicaceae	Leaves	Gypsum	Control		0.56±0.13		0.24±0.02	32.30±1.35	0.70±0.04	0.24±0.02	12.58±1.19	4.07±0.12	3.27±0.74	34.37±2.74	0.07±0.00	2.03±0.17	11.38±1.40	0.93±0.06	6.85±0.73
	Boleum asperum	Brassicaceae	Stems	Calcareous	Clipped		1.06±0.13		0.67±0.03	12.39±0.57	0.86±0.05	0.56±0.03	5.25±0.43	1.20±0.15	2.71±0.20	12.91±1.39	0.07±0.00	1.27±0.35	3.62±0.40	1.45±0.03	2.89±0.16
	Boleum asperum	Brassicaceae	Stems	Calcareous	Control		1.41±0.22		0.77±0.06	12.01±0.82	0.99±0.15	0.64±0.05	6.00±0.63	1.23±0.08	2.61±0.19	13.64±0.69	0.08±0.01	1.90±0.56	3.79±0.27	1.52±0.04	2.89±0.37
	Boleum asperum	Brassicaceae	Stems	Gypsum	Clipped		0.77±0.10		0.85±0.09	10.94±0.55	1.10±0.06	0.73±0.08	5.23±0.63	1.68±0.16	3.48±0.45	16.95±1.26	0.09±0.00	1.86±0.43	5.26±0.47	1.63±0.03	3.59±0.43
	Boleum asperum	Brassicaceae	Stems	Gypsum	Control		1.06±0.05		0.74±0.03	10.09±0.64	1.00±0.06	0.60±0.03	5.19±0.54	1.29±0.02	2.57±0.19	15.73±0.71	0.08±0.00	1.36±0.35	5.04±0.61	1.63±0.03	2.96±0.18
	Gypsophila struthium	Caryophyllaceae	Coarse roots	Calcareous	Clipped		4.16±0.48		0.17±0.03	38.59±3.48	0.60±0.05	0.11±0.02	9.10±0.90	0.84±0.07	1.52±0.16	4.38±0.63	0.26±0.03	2.48±0.52	1.69±0.10	0.40±0.06	3.68±0.57
	Gypsophila struthium	Caryophyllaceae	Coarse roots	Calcareous	Control		4.65±0.75		0.22±0.04	42.46±1.81	0.57±0.02	0.15±0.02	9.59±0.80	0.97±0.04	1.63±0.11	4.77±0.70	0.27±0.08	3.39±0.56	1.79±0.10	0.49±0.06	4.35±0.58
	Gypsophila struthium	Caryophyllaceae	Coarse roots	Gypsum	Clipped		5.75±1.21		0.21±0.02	31.27±0.91	0.53±0.02	0.13±0.01	6.93±0.33	1.04±0.07	1.13±0.11	4.31±0.77	0.19±0.01	1.13±0.32	2.02±0.09	0.48±0.04	1.63±0.25
	Gypsophila struthium	Caryophyllaceae	Coarse roots	Gypsum	Control		6.63±1.39		0.23±0.03	29.70±2.71	0.57±0.06	0.15±0.01	7.62±0.55	0.98±0.07	1.33±0.22	3.65±0.29	0.18±0.02	0.84±0.12	2.34±0.27	0.52±0.06	1.44±0.10
	Gypsophila struthium	Caryophyllaceae	Fine roots	Calcareous	Clipped		9.96±1.00		2.60±0.42	46.46±3.03	3.81±0.51	1.72±0.31	9.86±0.31	2.96±0.15	6.64±0.86	6.64±0.60	0.51±0.02	2.13±0.57	2.12±0.09	1.47±0.02	4.06±0.82
	Gypsophila struthium	Caryophyllaceae	Fine roots	Calcareous	Control		9.21±1.89		1.98±0.23	41.09±2.49	2.87±0.34	1.23±0.13	11.12±0.74	3.10±0.15	6.49±0.69	7.48±0.23	0.55±0.08	3.07±0.55	2.06±0.07	1.50±0.02	5.31±0.78
	Gypsophila struthium	Caryophyllaceae	Fine roots	Gypsum	Clipped		8.88±1.01		1.33±0.19	38.79±3.76	3.50±0.15	0.81±0.12	7.79±0.29	4.00±0.46	2.98±0.37	7.30±0.37	0.39±0.03	0.87±0.10	16.27±2.89	1.42±0.03	2.06±0.17
	Gypsophila struthium	Caryophyllaceae	Fine roots	Gypsum	Control		7.13±0.89		1.06±0.11	37.27±2.15	3.92±0.17	0.66±0.06	7.88±0.41	3.45±0.15	3.01±0.33	7.00±0.24	0.40±0.04	0.82±0.09	16.17±1.13	1.46±0.03	2.35±0.19
	Gypsophila struthium	Caryophyllaceae	Leaves	Calcareous	Clipped		2.42±0.38		0.13±0.01	75.60±4.90	0.77±0.08	0.13±0.01	9.33±0.93	14.58±0.74	7.03±0.50	11.40±0.36	0.08±0.01	4.01±1.30	15.89±2.68	0.71±0.02	1.76±0.29
	Gypsophila struthium	Caryophyllaceae	Leaves	Calcareous	Control		1.93±0.45		0.12±0.01	76.65±4.17	0.74±0.05	0.13±0.02	9.91±2.38	15.10±1.07	7.03±0.75	11.73±0.61	0.06±0.01	5.85±1.75	15.51±1.25	0.66±0.04	2.57±0.61
	Gypsophila struthium	Caryophyllaceae	Leaves	Gypsum	Clipped		2.08±0.63		0.18±0.04	83.52±1.85	0.84±0.09	0.17±0.03	4.93±0.46	14.72±0.29	6.42±0.23	9.74±0.51	0.07±0.01	1.17±0.36	18.89±1.54	0.89±0.08	1.87±0.19
	Gypsophila struthium	Caryophyllaceae	Leaves	Gypsum	Control		1.68±0.31		0.12±0.01	81.32±4.22	0.75±0.05	0.13±0.01	6.04±0.56	13.05±1.28	5.58±1.06	10.10±0.80	0.06±0.00	0.96±0.12	24.39±1.63	0.77±0.04	1.73±0.22
	Gypsophila struthium	Caryophyllaceae	Stems	Calcareous	Clipped		3.83±0.30		0.53±0.08	25.73±1.67	1.29±0.15	0.39±0.06	11.58±0.51	2.01±0.21	3.47±0.42	4.98±0.21	0.10±0.01	2.49±0.72	3.32±0.27	1.41±0.11	2.80±0.65
	Gypsophila struthium	Caryophyllaceae	Stems	Calcareous	Control		5.75±0.82		0.46±0.04	24.03±2.26	1.01±0.09	0.36±0.02	12.58±0.69	1.97±0.18	2.66±0.10	4.83±0.22	0.08±0.02	3.13±0.80	3.04±0.09	1.30±0.08	3.64±0.82
	Gypsophila struthium	Caryophyllaceae	Stems	Gypsum	Clipped		3.57±0.29		0.74±0.05	30.33±1.21	0.91±0.06	0.48±0.04	11.41±0.17	3.27±0.24	3.20±0.26	5.07±0.44	0.14±0.02	0.86±0.23	3.73±0.27	1.40±0.09	1.42±0.19
	Gypsophila struthium	Caryophyllaceae	Stems	Gypsum	Control		5.01±0.79		0.65±0.06	26.61±2.85	0.72±0.07	0.40±0.03	11.49±0.63	2.37±0.18	2.40±0.20	4.88±0.23	0.11±0.01	0.57±0.08	3.00±0.56	1.28±0.07	1.13±0.10
	Helianthemum squamatum	Cistaceae	Coarse roots	Calcareous	Clipped		0.24±0.02		0.40±0.05	29.87±0.47	2.35±0.34	0.33±0.04	4.00±0.23	2.00±0.10	1.87±0.21		0.15±0.02	1.38±0.10	5.23±0.35	0.79±0.07	3.17±0.93
	Helianthemum squamatum	Cistaceae	Coarse roots	Calcareous	Control		0.53±0.03		0.35±0.09	27.67±3.41	1.97±0.50	0.28±0.08	3.81±0.34	1.81±0.13	1.72±0.22		0.14±0.01	1.31±0.09	5.04±0.11	0.70±0.16	2.90±0.53
	Helianthemum squamatum	Cistaceae	Coarse roots	Gypsum	Clipped		0.21±0.05		0.62±0.10	29.60±1.17	1.56±0.13	0.44±0.07	3.71±0.19	2.36±0.13	2.02±0.15		0.26±0.02	1.12±0.03	6.53±0.58	1.11±0.10	3.88±0.41
	Helianthemum squamatum	Cistaceae	Coarse roots	Gypsum	Control		0.31±0.06		0.78±0.08	29.48±0.99	1.76±0.13	0.52±0.03	3.57±0.15	2.43±0.10	2.29±0.18		0.23±0.02	0.82±0.04	7.91±1.47	1.27±0.03	3.97±0.19
	Helianthemum squamatum	Cistaceae	Fine roots	Calcareous	Clipped		2.29±0.35		3.87±0.68	67.02±2.15	3.93±0.40	2.43±0.53	5.04±0.31	4.17±0.08	6.05±0.89	7.53±0.17	0.35±0.04	1.42±0.03	5.80±0.42	1.42±0.03	9.07±2.27
	Helianthemum squamatum	Cistaceae	Fine roots	Calcareous	Control		3.09±0.69		3.46±0.64	68.74±4.58	2.74±0.48	2.03±0.37	5.27±1.09	4.04±0.37	4.78±0.73	7.55±0.70	0.32±0.04	1.48±0.68	5.83±0.11	1.41±0.01	4.86±1.16
	Helianthemum squamatum	Cistaceae	Fine roots	Gypsum	Clipped		1.69±0.28		3.04±0.10	60.92±2.99	4.57±0.38	1.62±0.05	3.77±0.14	5.55±0.20	3.94±0.31	6.78±0.47	0.33±0.02	0.75±0.19	23.43±2.11	1.42±0.00	6.05±0.78
	Helianthemum squamatum	Cistaceae	Fine roots	Gypsum	Control		2.28±0.32		3.09±0.24	63.72±3.08	4.02±0.23	1.66±0.12	3.34±0.23	6.03±0.93	4.28±0.62	6.62±0.82	0.31±0.03	0.47±0.05	23.08±2.05	1.41±0.02	4.97±0.38
	Helianthemum squamatum	Cistaceae	Leaves	Calcareous	Clipped		1.61±0.12		0.16±0.01	26.54±1.94	2.25±0.12	0.15±0.01	5.38±1.16	4.81±0.16	7.66±0.55	9.45±0.81	0.08±0.01	2.55±0.57	16.57±2.20	1.06±0.03	0.82±0.09
	Helianthemum squamatum	Cistaceae	Leaves	Calcareous	Control		1.73±0.21		0.15±0.04	27.05±3.23	1.78±0.19	0.14±0.03	4.83±0.43	4.54±0.20	7.49±0.54	9.72±0.22	0.08±0.02	1.63±0.40	15.98±2.15	1.01±0.04	0.83±0.16
	Helianthemum squamatum	Cistaceae	Leaves	Gypsum	Clipped		1.45±0.11		0.22±0.03	27.03±2.41	1.99±0.14	0.17±0.02	4.77±0.56	4.23±0.38	5.84±0.57	9.24±0.27	0.08±0.01	1.10±0.26	19.35±1.80	1.02±0.03	0.97±0.11
	Helianthemum squamatum	Cistaceae	Leaves	Gypsum	Control		1.61±0.26		0.19±0.02	25.24±1.61	1.93±0.05	0.14±0.01	3.95±0.24	3.89±0.10	7.25±0.64	9.48±0.30	0.08±0.01	0.67±0.03	17.96±1.66	1.08±0.03	0.75±0.08
	Helianthemum squamatum	Cistaceae	Roots	Calcareous	Clipped		2.38±0.27									8.67±0.70
	Helianthemum squamatum	Cistaceae	Roots	Calcareous	Control		3.14±0.69									7.96±0.43
	Helianthemum squamatum	Cistaceae	Roots	Gypsum	Clipped		1.38±0.12									8.38±0.50
	Helianthemum squamatum	Cistaceae	Roots	Gypsum	Control		2.15±0.67									6.95±0.64
	Helianthemum squamatum	Cistaceae	Stems	Calcareous	Clipped		1.07±0.13		0.66±0.09	19.09±1.02	2.20±0.15	0.51±0.09	3.97±0.45	2.16±0.07	4.11±0.55	5.08±0.22	0.08±0.01	1.05±0.05	5.00±0.24	1.26±0.06	3.46±0.84
	Helianthemum squamatum	Cistaceae	Stems	Calcareous	Control		1.17±0.14		0.69±0.06	17.39±1.50	2.23±0.16	0.50±0.05	3.81±0.28	2.31±0.19	4.10±0.39	5.61±0.16	0.07±0.00	0.95±0.11	5.32±0.18	1.36±0.03	3.99±0.76
	Helianthemum squamatum	Cistaceae	Stems	Gypsum	Clipped		0.85±0.10		0.77±0.07	19.71±1.73	2.14±0.14	0.55±0.07	3.54±0.37	2.44±0.12	2.88±0.38	5.21±0.24	0.10±0.01	0.81±0.06	5.46±0.32	1.40±0.06	10.68±6.59
	Helianthemum squamatum	Cistaceae	Stems	Gypsum	Control		1.18±0.08		0.83±0.06	17.52±0.69	2.07±0.24	0.56±0.05	3.17±0.25	2.51±0.14	3.41±0.54	4.90±0.28	0.10±0.00	0.60±0.05	5.45±0.50	1.39±0.09	5.17±0.68
	Helianthemum syriacum	Cistaceae	Coarse roots	Calcareous	Clipped		0.36±0.01		0.24±0.03	24.22±1.18	1.18±0.20	0.19±0.01	3.02±0.09	0.78±0.04	1.71±0.15		0.14±0.01	1.16±0.06	1.11±0.07	0.55±0.06	2.12±0.25
	Helianthemum syriacum	Cistaceae	Coarse roots	Calcareous	Control		1.00±0.77		0.22±0.03	20.22±3.31	1.13±0.21	0.20±0.06	2.96±0.14	0.72±0.02	1.76±0.29		0.16±0.02	1.06±0.09	1.05±0.06	0.50±0.07	1.45±0.18
	Helianthemum syriacum	Cistaceae	Coarse roots	Gypsum	Clipped		0.19±0.01		0.36±0.01	22.66±0.01	0.89±0.09	0.25±0.01	2.41±0.15	0.92±0.05	1.67±0.01		0.19±0.03	0.70±0.13	1.53±0.14	0.77±0.01	1.49±0.43
	Helianthemum syriacum	Cistaceae	Coarse roots	Gypsum	Control		0.36±0.18		0.31±0.04	26.77±1.17	0.91±0.04	0.22±0.03	2.60±0.14	0.87±0.06	1.42±0.22		0.18±0.01	0.82±0.04	1.54±0.05	0.68±0.08	1.62±0.61
	Helianthemum syriacum	Cistaceae	Fine roots	Calcareous	Clipped		4.13±0.36		4.46±0.54	72.27±2.99	3.98±0.33	2.87±0.29	4.40±0.10	4.23±0.16	7.00±0.40	7.79±0.49	0.26±0.01	1.64±0.18	2.44±0.11	1.40±0.04	7.11±0.63
	Helianthemum syriacum	Cistaceae	Fine roots	Calcareous	Control		6.77±1.65		4.66±0.34	77.59±1.93	3.42±0.47	3.14±0.10	5.23±0.23	4.05±0.27	7.46±0.62	7.37±0.30	0.30±0.02	1.60±0.13	2.59±0.13	1.39±0.00	6.00±0.77
	Helianthemum syriacum	Cistaceae	Fine roots	Gypsum	Clipped		2.61±0.77		3.29±0.09	59.88±3.84	5.23±0.56	1.88±0.07	3.32±0.10	5.95±0.54	5.67±0.45	6.03±0.25	0.26±0.00	0.54±0.06	18.43±2.32	1.41±0.01	3.52±0.43
	Helianthemum syriacum	Cistaceae	Fine roots	Gypsum	Control		2.78±0.52		3.21±0.26	64.70±2.47	6.42±0.64	1.74±0.15	3.10±0.22	7.75±2.03	5.18±0.48	6.35±0.85	0.28±0.04	0.56±0.05	17.06±1.63	1.41±0.03	3.76±0.19
	Helianthemum syriacum	Cistaceae	Leaves	Calcareous	Clipped		1.66±0.18		0.34±0.05	26.20±0.36	2.93±0.24	0.25±0.03	8.48±0.63	2.90±0.11	11.22±1.37	11.47±0.86	0.10±0.01	2.62±0.34	7.27±0.53	1.16±0.02	1.83±0.13
	Helianthemum syriacum	Cistaceae	Leaves	Calcareous	Control		2.22±0.38		0.43±0.05	25.76±1.60	2.38±0.12	0.30±0.03	7.77±0.32	2.73±0.21	10.34±1.10	10.63±0.30	0.10±0.01	1.94±0.24	6.51±0.25	1.19±0.04	1.76±0.14
	Helianthemum syriacum	Cistaceae	Leaves	Gypsum	Clipped		1.19±0.40		0.43±0.02	29.34±1.03	3.09±0.24	0.31±0.02	5.73±0.17	2.64±0.17	9.84±0.90	9.02±0.54	0.08±0.00	0.70±0.04	9.81±1.07	1.19±0.03	1.61±0.07
	Helianthemum syriacum	Cistaceae	Leaves	Gypsum	Control		1.54±0.20		0.47±0.04	28.97±0.89	3.49±0.31	0.32±0.03	6.19±0.47	3.15±0.09	10.52±1.20	9.00±0.87	0.08±0.00	0.72±0.08	10.82±0.46	1.16±0.02	1.62±0.14
	Helianthemum syriacum	Cistaceae	Roots	Calcareous	Clipped		7.52±0.00									9.02±0.00
	Helianthemum syriacum	Cistaceae	Roots	Calcareous	Control		4.78±0.12									6.71±0.44
	Helianthemum syriacum	Cistaceae	Roots	Gypsum	Clipped		2.62±0.10									6.38±0.50
	Helianthemum syriacum	Cistaceae	Roots	Gypsum	Control		3.09±1.85									5.62±0.19
	Helianthemum syriacum	Cistaceae	Stems	Calcareous	Clipped		1.07±0.10		0.85±0.07	19.43±0.79	1.13±0.06	0.60±0.05	3.51±0.25	1.11±0.09	3.73±0.37	5.31±0.24	0.12±0.00	0.88±0.08	1.13±0.09	1.05±0.03	3.80±0.20
	Helianthemum syriacum	Cistaceae	Stems	Calcareous	Control		1.78±0.65		1.10±0.10	21.19±1.26	1.13±0.14	0.78±0.07	3.18±0.13	1.12±0.08	3.92±0.31	5.27±0.54	0.11±0.01	0.80±0.06	1.16±0.11	1.13±0.05	3.29±0.54
	Helianthemum syriacum	Cistaceae	Stems	Gypsum	Clipped		0.79±0.15		1.15±0.07	19.95±0.19	1.21±0.04	0.78±0.04	2.81±0.04	1.67±0.09	3.50±0.19	5.00±0.26	0.13±0.01	0.44±0.03	1.30±0.10	1.10±0.02	3.66±0.19
	Helianthemum syriacum	Cistaceae	Stems	Gypsum	Control		0.79±0.14		1.16±0.12	19.94±0.54	1.34±0.05	0.77±0.07	2.88±0.14	1.66±0.12	3.41±0.44	4.69±0.26	0.13±0.02	0.54±0.06	1.40±0.15	1.11±0.03	3.24±0.44
	Herniaria fruticosa	Caryophyllaceae	Coarse roots	Calcareous	Clipped		0.60±0.08		0.23±0.03	30.03±2.19	0.87±0.13	0.16±0.02	11.84±0.23	3.36±0.37	3.57±0.26	16.80±2.03	0.15±0.02	4.13±0.57	2.26±0.08	0.54±0.06	5.89±0.95
	Herniaria fruticosa	Caryophyllaceae	Coarse roots	Calcareous	Control		0.81±0.11		0.22±0.02	29.05±2.69	0.85±0.12	0.16±0.02	12.92±1.09	4.11±0.15	4.86±0.66	17.12±1.96	0.17±0.02	2.93±0.49	2.21±0.23	0.50±0.03	4.41±0.69
	Herniaria fruticosa	Caryophyllaceae	Coarse roots	Gypsum	Clipped		0.62±0.13		0.42±0.05	25.52±1.13	0.75±0.02	0.24±0.03	9.62±0.52	3.78±0.15	4.24±0.24	0.00±0.00	0.15±0.01	1.65±0.33	3.06±0.24	0.90±0.08	3.44±0.23
	Herniaria fruticosa	Caryophyllaceae	Coarse roots	Gypsum	Control		0.67±0.10		0.39±0.03	30.39±0.68	0.84±0.04	0.22±0.01	10.67±1.12	4.02±0.29	4.72±0.26	18.33±2.25	0.13±0.01	2.52±0.38	3.14±0.21	0.85±0.05	4.30±0.75
	Herniaria fruticosa	Caryophyllaceae	Fine roots	Calcareous	Clipped		1.98±0.18		1.44±0.22	26.22±2.19	3.69±0.50	0.93±0.13	11.99±0.42	5.36±0.24	5.11±0.35	14.29±1.06	0.38±0.03	2.31±0.64	2.02±0.05	1.43±0.04	3.21±0.65
	Herniaria fruticosa	Caryophyllaceae	Fine roots	Calcareous	Control		1.72±0.32		1.40±0.11	27.84±0.80	3.69±0.45	0.85±0.10	11.89±0.72	5.48±0.30	5.70±0.39	14.21±1.50	0.40±0.01	2.28±0.52	2.10±0.08	1.53±0.03	3.03±0.51
	Herniaria fruticosa	Caryophyllaceae	Fine roots	Gypsum	Clipped		1.94±0.25		1.31±0.17	30.26±3.24	3.47±0.34	0.80±0.10	10.50±0.21	6.25±0.24	4.43±0.23	11.54±0.69	0.32±0.03	0.83±0.14	10.13±2.08	1.43±0.02	3.22±0.55
	Herniaria fruticosa	Caryophyllaceae	Fine roots	Gypsum	Control		2.59±0.49		0.98±0.13	30.62±2.86	3.63±0.36	0.59±0.08	10.92±0.62	6.64±0.21	4.21±0.17	11.68±0.79	0.30±0.01	1.18±0.23	10.02±2.03	1.45±0.06	2.42±0.22
	Herniaria fruticosa	Caryophyllaceae	Leaves	Calcareous	Clipped		1.05±0.13		0.57±0.08	33.40±2.92	2.12±0.35	0.42±0.05	8.93±0.68	4.98±0.37	5.21±0.87	12.95±0.85	0.15±0.01	1.37±0.53	7.65±0.54	1.30±0.09	3.93±0.48
	Herniaria fruticosa	Caryophyllaceae	Leaves	Calcareous	Control		1.39±0.14		0.66±0.09	35.47±2.88	2.00±0.19	0.46±0.04	6.77±0.84	6.09±0.75	6.10±0.65	12.21±0.65	0.14±0.01	2.17±1.33	6.01±0.40	1.35±0.04	5.46±0.88
	Herniaria fruticosa	Caryophyllaceae	Leaves	Gypsum	Clipped		1.23±0.15		0.90±0.09	34.93±2.68	1.85±0.18	0.57±0.05	7.16±0.50	6.57±0.73	5.15±0.77	10.90±0.34	0.17±0.01	0.54±0.07	6.65±0.59	1.39±0.06	3.86±0.58
	Herniaria fruticosa	Caryophyllaceae	Leaves	Gypsum	Control		1.42±0.28		0.83±0.05	38.72±2.23	2.16±0.14	0.56±0.03	6.53±0.29	7.02±0.45	6.48±0.48	12.83±0.55	0.17±0.01	0.73±0.12	7.34±0.75	1.42±0.03	5.38±1.00
	Herniaria fruticosa	Caryophyllaceae	Stems	Calcareous	Clipped		1.64±0.12		1.01±0.07	30.74±2.49	2.35±0.37	0.71±0.04	11.18±0.57	3.74±0.16	3.70±0.30	10.03±0.68	0.17±0.01	1.42±0.52	2.73±0.15	1.15±0.03	2.38±0.17
	Herniaria fruticosa	Caryophyllaceae	Stems	Calcareous	Control		2.07±0.38		0.92±0.08	28.07±1.54	1.78±0.23	0.67±0.06	11.09±0.53	4.96±0.50	3.99±0.36	9.12±0.52	0.18±0.01	1.55±0.57	2.52±0.17	1.14±0.05	2.76±0.28
	Herniaria fruticosa	Caryophyllaceae	Stems	Gypsum	Clipped		1.41±0.18		1.23±0.08	25.32±1.91	1.37±0.14	0.90±0.05	10.29±0.64	5.54±0.29	3.97±0.32	8.62±0.48	0.21±0.01	0.59±0.13	3.49±0.22	1.09±0.05	2.58±0.24
	Herniaria fruticosa	Caryophyllaceae	Stems	Gypsum	Control		1.81±0.35		1.12±0.09	27.84±1.70	1.68±0.14	0.81±0.06	11.13±0.70	6.19±0.29	4.49±0.36	10.47±0.89	0.19±0.01	0.96±0.28	3.61±0.43	1.15±0.04	3.55±0.57
	Lepidium subulatum	Brassicaceae	Coarse roots	Calcareous	Clipped		2.30±0.09		0.29±0.01	8.44±0.34	0.60±0.05	0.20±0.01	10.86±0.62	2.42±0.14	1.17±0.19	26.83±1.70	0.14±0.01	7.04±0.49	10.16±0.38	0.66±0.03	3.74±0.78
	Lepidium subulatum	Brassicaceae	Coarse roots	Calcareous	Control		0.84±0.31		0.13±0.02	4.25±0.27	0.47±0.03	0.09±0.02	5.29±0.61	1.18±0.17	0.84±0.04	13.68±0.78	0.07±0.00	3.51±0.69	5.48±0.39	0.30±0.04	4.19±0.49
	Lepidium subulatum	Brassicaceae	Coarse roots	Gypsum	Clipped		1.67±0.16		0.35±0.02	7.42±0.17	0.39±0.01	0.23±0.01	11.16±0.47	2.20±0.07	0.94±0.04	28.68±1.16	0.14±0.01	5.72±0.14	12.49±0.58	0.80±0.04	2.57±0.14
	Lepidium subulatum	Brassicaceae	Coarse roots	Gypsum	Control		0.54±0.22		0.20±0.02	4.18±0.25	0.51±0.04	0.13±0.02	6.28±1.07	1.35±0.15	0.98±0.11	15.97±1.07	0.07±0.01	3.45±0.30	7.18±0.53	0.46±0.05	3.33±0.67
	Lepidium subulatum	Brassicaceae	Fine roots	Calcareous	Clipped		3.49±0.21		1.38±0.06	35.29±1.03	2.80±0.15	0.90±0.03	21.17±0.50	5.62±0.31	3.17±0.80	45.90±2.44	0.66±0.03	8.38±0.84	24.65±0.74	2.36±0.08	5.73±1.75
	Lepidium subulatum	Brassicaceae	Fine roots	Calcareous	Control		1.85±0.25		0.59±0.09	14.54±2.45	2.27±0.19	0.36±0.07	10.28±0.90	2.54±0.25	1.91±0.18	23.53±1.43	0.29±0.03	3.90±1.17	13.07±0.51	1.06±0.04	5.14±1.54
	Lepidium subulatum	Brassicaceae	Fine roots	Gypsum	Clipped		2.83±0.17		1.31±0.02	40.08±1.49	1.95±0.11	0.77±0.01	21.03±0.74	4.70±0.12	1.74±0.06	40.67±1.48	0.59±0.03	5.78±0.42	33.57±0.85	2.48±0.02	2.79±0.32
	Lepidium subulatum	Brassicaceae	Fine roots	Gypsum	Control		1.42±0.11		0.61±0.02	20.71±1.14	2.87±0.42	0.37±0.01	10.79±0.97	2.38±0.18	1.56±0.11	18.40±0.63	0.37±0.13	2.90±0.16	16.08±0.20	1.18±0.03	4.12±0.91
	Lepidium subulatum	Brassicaceae	Leaves	Calcareous	Clipped		1.03±0.09		2.47±0.24	71.37±2.99	2.37±0.23	1.94±0.17	12.91±0.18	5.63±0.18	8.97±0.53	66.17±2.38	0.27±0.01	4.22±0.16	31.05±1.49	2.79±0.02	7.63±1.91
	Lepidium subulatum	Brassicaceae	Leaves	Calcareous	Control		0.56±0.04		1.18±0.05	36.49±1.95	2.31±0.21	0.92±0.07	6.21±0.28	3.10±0.15	8.24±0.41	32.11±1.25	0.14±0.01	2.02±0.15	15.22±1.82	1.37±0.08	7.08±1.09
	Lepidium subulatum	Brassicaceae	Leaves	Gypsum	Clipped		1.10±0.07		2.66±0.26	72.53±2.28	1.89±0.23	1.91±0.17	14.62±0.49	5.69±0.35	6.96±0.39	65.50±2.82	0.31±0.02	3.71±0.16	37.25±1.97	2.90±0.04	6.00±0.49
	Lepidium subulatum	Brassicaceae	Leaves	Gypsum	Control		0.50±0.04		1.41±0.03	36.25±0.56	2.05±0.10	1.01±0.02	6.54±0.39	2.92±0.12	7.91±0.52	32.76±1.58	0.15±0.01	1.85±0.06	17.69±0.84	1.47±0.06	6.49±0.79
	Lepidium subulatum	Brassicaceae	Stems	Calcareous	Clipped		4.30±0.23		2.56±0.14	34.22±1.81	1.14±0.13	1.71±0.10	12.45±0.65	3.44±0.32	4.38±0.28	29.76±0.62	0.31±0.01	4.79±0.74	6.82±0.37	2.64±0.17	6.31±1.96
	Lepidium subulatum	Brassicaceae	Stems	Calcareous	Control		2.41±0.21		1.23±0.07	17.37±0.68	1.10±0.16	0.84±0.04	6.05±0.57	1.74±0.19	4.15±0.59	14.44±0.74	0.14±0.01	2.48±0.47	3.36±0.34	1.24±0.04	7.44±2.92
	Lepidium subulatum	Brassicaceae	Stems	Gypsum	Clipped		3.42±0.22		2.96±0.20	27.49±1.35	0.94±0.08	2.01±0.14	13.05±0.34	4.17±0.25	3.30±0.29	28.57±1.00	0.35±0.05	3.91±0.30	9.38±0.44	2.78±0.05	3.31±0.25
	Lepidium subulatum	Brassicaceae	Stems	Gypsum	Control		1.77±0.12		1.66±0.15	15.23±1.40	1.12±0.11	1.09±0.08	6.51±0.55	2.25±0.28	4.09±0.33	14.85±0.52	0.16±0.01	2.05±0.09	5.02±0.33	1.43±0.09	4.60±0.51
	Linum suffruticosum	Linaceae	Coarse roots	Calcareous	Clipped		0.80±0.27		0.22±0.03	14.27±3.28	0.64±0.04	0.17±0.03	3.25±0.06	1.37±0.14	0.89±0.08	0.00±0.00	0.29±0.07	1.45±0.13	0.98±0.09	0.50±0.06	3.15±0.40
	Linum suffruticosum	Linaceae	Coarse roots	Calcareous	Control		0.52±0.08		0.27±0.05	13.64±1.68	0.67±0.06	0.22±0.03	2.41±0.18	1.37±0.15	1.25±0.15	0.00±0.00	0.17±0.02	1.33±0.09	0.96±0.06	0.58±0.09	2.56±0.42
	Linum suffruticosum	Linaceae	Coarse roots	Gypsum	Clipped		0.50±0.08		0.51±0.10	13.59±0.72	0.84±0.05	0.38±0.06	2.72±0.11	1.37±0.14	1.86±0.62	0.00±0.00	0.16±0.02	0.66±0.06	2.05±0.20	1.00±0.14	2.17±0.47
	Linum suffruticosum	Linaceae	Coarse roots	Gypsum	Control		0.54±0.08		0.50±0.02	16.70±0.87	0.80±0.05	0.35±0.02	2.84±0.19	1.53±0.04	1.56±0.23	0.00±0.00	0.19±0.01	0.73±0.09	2.23±0.14	1.03±0.04	2.15±0.28
	Linum suffruticosum	Linaceae	Fine roots	Calcareous	Clipped		3.97±0.99		2.35±0.14	28.67±1.24	4.52±0.67	1.42±0.10	11.31±0.66	5.47±0.50	5.33±0.47	13.32±0.55	0.23±0.03	6.35±0.75	2.65±0.11	1.43±0.04	7.72±0.92
	Linum suffruticosum	Linaceae	Fine roots	Calcareous	Control		7.42±0.51		2.73±0.34	35.38±2.09	4.23±0.33	1.69±0.21	10.04±0.77	5.88±0.37	6.83±0.76	11.67±0.64	0.21±0.01	5.84±0.49	2.41±0.13	1.42±0.01	7.38±1.51
	Linum suffruticosum	Linaceae	Fine roots	Gypsum	Clipped		4.69±0.53		1.70±0.20	25.33±1.61	5.61±0.48	1.04±0.11	10.84±0.47	4.62±0.40	3.88±0.35	11.22±0.45	0.20±0.02	1.44±0.16	12.26±0.70	1.46±0.02	3.45±0.31
	Linum suffruticosum	Linaceae	Fine roots	Gypsum	Control		6.86±0.62		2.31±0.42	34.16±6.58	5.53±0.23	1.48±0.29	10.15±0.58	6.15±0.65	4.32±0.47	9.78±0.48	0.21±0.01	1.39±0.19	17.49±3.50	1.43±0.02	2.55±0.25
	Linum suffruticosum	Linaceae	Leaves	Calcareous	Clipped		0.73±0.03		0.29±0.03	24.75±1.67	1.42±0.12	0.24±0.03	7.04±1.16	3.88±0.33	7.85±1.06	16.69±1.03	0.12±0.01	2.40±0.76	2.11±0.26	1.21±0.01	6.41±1.21
	Linum suffruticosum	Linaceae	Leaves	Calcareous	Control		0.82±0.11		0.24±0.02	25.48±1.94	1.29±0.18	0.21±0.01	6.52±1.18	4.01±0.46	6.71±0.86	16.59±1.16	0.12±0.01	1.20±0.21	2.21±0.18	1.25±0.02	5.92±0.77
	Linum suffruticosum	Linaceae	Leaves	Gypsum	Clipped		0.68±0.09		0.30±0.03	29.48±2.36	1.52±0.12	0.25±0.02	4.52±0.37	3.15±0.24	6.96±1.26	16.55±0.84	0.11±0.01	1.04±0.14	3.65±0.33	1.19±0.02	5.11±0.80
	Linum suffruticosum	Linaceae	Leaves	Gypsum	Control		0.69±0.15		0.39±0.06	31.71±1.92	1.64±0.21	0.35±0.03	4.71±0.84	3.93±0.17	7.37±0.80	16.28±1.42	0.10±0.00	0.90±0.11	3.47±0.42	1.20±0.02	6.82±0.98
	Linum suffruticosum	Linaceae	Stems	Calcareous	Clipped		2.26±0.27		0.54±0.07	14.85±2.64	1.04±0.04	0.46±0.05	4.44±0.46	1.78±0.15	2.56±0.30	9.72±0.73	0.17±0.03	1.36±0.06	1.08±0.09	1.12±0.05	5.05±0.79
	Linum suffruticosum	Linaceae	Stems	Calcareous	Control		2.49±0.18		0.63±0.04	15.12±0.95	1.12±0.11	0.53±0.02	4.47±0.24	2.33±0.11	2.82±0.20	10.52±0.58	0.13±0.01	1.17±0.12	1.09±0.06	1.18±0.07	4.22±0.63
	Linum suffruticosum	Linaceae	Stems	Gypsum	Clipped		1.88±0.22		0.65±0.07	16.10±1.08	1.22±0.14	0.50±0.05	3.03±0.08	1.83±0.27	2.85±0.10	10.45±0.29	0.12±0.01	0.74±0.09	1.53±0.21	1.26±0.05	4.51±0.70
	Linum suffruticosum	Linaceae	Stems	Gypsum	Control		2.41±0.26		1.19±0.50	25.28±6.64	1.74±0.46	0.88±0.33	4.77±1.18	3.18±1.18	4.37±1.88	9.68±0.64	0.14±0.03	0.98±0.21	1.89±0.44	1.20±0.04	5.66±0.81
	Matthiola fruticulosa	Brassicaceae	Coarse roots	Calcareous	Clipped		1.01±0.16		0.19±0.02	7.07±0.58	0.50±0.05	0.12±0.01	11.93±0.72	1.28±0.04	0.62±0.05	8.18±0.85	0.45±0.25	4.30±1.03	5.26±0.49	0.41±0.04	1.57±0.15
	Matthiola fruticulosa	Brassicaceae	Coarse roots	Calcareous	Control		1.27±0.21		0.15±0.02	5.78±0.49	0.40±0.07	0.10±0.01	8.94±0.74	0.98±0.05	0.56±0.05	8.14±1.29	0.22±0.06	3.28±0.23	4.90±0.54	0.32±0.05	1.23±0.23
	Matthiola fruticulosa	Brassicaceae	Coarse roots	Gypsum	Clipped		0.61±0.26		0.25±0.04	7.36±0.57	0.45±0.06	0.18±0.03	7.06±0.87	0.88±0.14	0.56±0.08	0.00±0.00	0.22±0.05	1.01±0.16	5.97±0.67	0.56±0.08	2.57±0.55
	Matthiola fruticulosa	Brassicaceae	Coarse roots	Gypsum	Control		0.77±0.16		0.23±0.03	7.69±0.68	0.47±0.04	0.16±0.03	9.15±1.21	0.84±0.10	0.57±0.07	0.00±0.00	0.15±0.01	1.18±0.17	6.33±0.69	0.54±0.06	1.60±0.23
	Matthiola fruticulosa	Brassicaceae	Fine roots	Calcareous	Clipped		1.34±0.17		1.15±0.11	23.55±2.07	2.88±0.35	0.74±0.08	13.92±0.53	2.16±0.09	2.50±0.12	13.22±1.32	0.68±0.25	5.73±1.20	8.97±0.64	1.43±0.02	2.98±0.31
	Matthiola fruticulosa	Brassicaceae	Fine roots	Calcareous	Control		1.83±0.48		1.33±0.21	24.42±2.28	2.50±0.31	0.80±0.13	12.81±0.80	2.12±0.14	2.91±0.29	14.96±0.69	0.73±0.22	5.39±0.44	9.51±0.33	1.44±0.03	3.27±0.31
	Matthiola fruticulosa	Brassicaceae	Fine roots	Gypsum	Clipped		1.12±0.10		0.70±0.08	21.21±1.29	1.64±0.11	0.42±0.05	7.91±0.54	1.71±0.09	1.44±0.13	11.32±0.34	0.64±0.21	1.01±0.13	12.99±0.43	1.19±0.08	2.17±0.21
	Matthiola fruticulosa	Brassicaceae	Fine roots	Gypsum	Control		1.77±0.36		0.85±0.11	23.24±1.78	1.95±0.24	0.51±0.07	10.09±0.77	1.91±0.16	1.66±0.20	12.38±1.41	0.34±0.08	1.47±0.30	14.39±1.07	1.30±0.08	2.32±0.17
	Matthiola fruticulosa	Brassicaceae	Leaves	Calcareous	Clipped		0.39±0.07		0.36±0.14	50.49±0.86	0.78±0.08	0.35±0.10	7.12±0.71	6.85±0.62	4.93±0.62	25.24±1.96	0.45±0.32	3.65±0.31	10.78±0.41	1.08±0.11	4.34±0.35
	Matthiola fruticulosa	Brassicaceae	Leaves	Calcareous	Control		0.45±0.08		0.25±0.05	43.66±2.80	0.78±0.05	0.26±0.04	9.35±1.19	5.66±0.32	3.80±0.47	26.10±1.39	0.10±0.01	2.78±0.15	12.42±1.08	0.93±0.09	3.88±0.46
	Matthiola fruticulosa	Brassicaceae	Leaves	Gypsum	Clipped		0.32±0.03		0.32±0.06	62.02±7.27	0.77±0.08	0.30±0.06	6.20±0.30	3.28±0.08	3.60±0.49	21.16±0.90	0.09±0.00	1.37±0.16	16.08±2.70	1.16±0.03	3.16±0.25
	Matthiola fruticulosa	Brassicaceae	Leaves	Gypsum	Control		0.52±0.09		0.29±0.05	55.39±2.01	0.71±0.08	0.26±0.05	7.28±0.81	3.32±0.20	3.65±0.35	21.19±1.02	0.08±0.01	1.84±0.26	13.64±0.76	1.07±0.10	2.96±0.23
	Matthiola fruticulosa	Brassicaceae	Stems	Calcareous	Clipped		2.30±0.25		0.54±0.08	10.08±1.35	0.84±0.03	0.47±0.07	5.60±0.09	1.04±0.06	1.74±0.23	8.39±0.60	0.13±0.04	2.84±0.68	2.85±0.41	1.18±0.09	2.41±0.25
	Matthiola fruticulosa	Brassicaceae	Stems	Calcareous	Control		2.69±0.31		0.53±0.06	10.04±1.12	0.80±0.01	0.47±0.05	5.52±0.48	1.07±0.10	1.71±0.16	8.89±0.61	0.14±0.04	2.50±0.15	2.63±0.23	1.23±0.06	2.20±0.15
	Matthiola fruticulosa	Brassicaceae	Stems	Gypsum	Clipped		2.32±0.58		0.43±0.03	8.71±0.72	0.51±0.05	0.33±0.02	3.84±0.26	0.80±0.09	1.15±0.06	7.87±0.14	0.10±0.01	0.45±0.05	2.40±0.27	1.04±0.09	1.56±0.27
	Matthiola fruticulosa	Brassicaceae	Stems	Gypsum	Control		2.72±0.48		0.51±0.04	11.07±0.95	0.63±0.10	0.41±0.03	5.13±0.23	0.93±0.05	1.42±0.10	8.03±0.20	0.09±0.01	0.72±0.08	2.54±0.18	1.12±0.10	1.57±0.14
	Ononis tridentata	Fabaceae	Coarse roots	Calcareous	Clipped		3.87±1.61		0.20±0.03	17.72±1.23	0.55±0.08	0.12±0.02	5.26±0.68	2.61±0.30	0.45±0.05	11.02±1.20	0.38±0.06	0.67±0.26	2.49±0.05	0.46±0.06	1.36±0.12
	Ononis tridentata	Fabaceae	Coarse roots	Calcareous	Control		4.70±1.41		0.17±0.02	16.61±1.43	0.55±0.04	0.10±0.01	5.23±1.06	2.11±0.17	0.39±0.02	12.38±1.20	0.31±0.03	0.55±0.20	2.43±0.12	0.41±0.03	1.13±0.16
	Ononis tridentata	Fabaceae	Coarse roots	Gypsum	Clipped		3.44±0.54		0.28±0.04	17.78±0.57	0.73±0.08	0.18±0.02	4.00±0.32	2.53±0.23	0.49±0.05	13.47±0.45	0.26±0.04	0.43±0.14	3.83±0.30	0.64±0.07	2.01±0.60
	Ononis tridentata	Fabaceae	Coarse roots	Gypsum	Control		4.80±0.75		0.27±0.03	16.34±1.57	0.68±0.03	0.17±0.02	4.35±0.61	2.75±0.21	0.51±0.04	12.47±0.54	0.29±0.05	0.41±0.04	3.85±0.18	0.64±0.06	2.25±0.38
	Ononis tridentata	Fabaceae	Fine roots	Calcareous	Clipped		6.08±1.34		3.84±0.24	99.65±25.67	2.16±0.14	2.46±0.18	4.84±0.76	4.24±0.21	5.27±0.31	15.70±2.63	0.35±0.04	0.85±0.33	4.25±0.22	1.39±0.02	3.09±0.44
	Ononis tridentata	Fabaceae	Fine roots	Calcareous	Control		7.74±1.08		4.51±0.41	121.20±25.99	1.93±0.22	2.84±0.29	4.55±0.69	4.00±0.23	5.88±0.47	14.43±2.76	0.51±0.09	0.70±0.23	4.61±0.13	1.39±0.02	2.65±0.36
	Ononis tridentata	Fabaceae	Fine roots	Gypsum	Clipped		6.70±0.77		3.16±0.40	98.42±5.64	2.77±0.46	1.80±0.22	3.34±0.20	7.47±0.42	3.91±0.39	13.27±1.08	0.39±0.06	0.39±0.08	27.06±3.52	1.38±0.02	2.41±0.58
	Ononis tridentata	Fabaceae	Fine roots	Gypsum	Control		7.41±1.50		2.56±0.37	90.49±11.12	2.17±0.08	1.49±0.20	3.57±0.40	6.71±0.60	3.47±0.46	12.46±1.23	0.41±0.04	0.43±0.03	26.41±2.78	1.40±0.03	1.47±0.19
	Ononis tridentata	Fabaceae	Leaves	Calcareous	Clipped		2.71±0.75		0.22±0.03	60.47±3.50	0.77±0.09	0.23±0.03	6.70±1.31	15.02±0.93	5.17±0.40	18.17±2.39	0.08±0.00	0.93±0.32	21.19±2.90	0.97±0.06	3.17±0.64
	Ononis tridentata	Fabaceae	Leaves	Calcareous	Control		3.52±0.41		0.25±0.03	61.98±2.05	0.72±0.08	0.23±0.02	7.03±1.63	14.94±0.67	5.24±0.36	17.18±1.31	0.09±0.00	0.64±0.10	27.45±4.39	1.01±0.04	2.56±0.68
	Ononis tridentata	Fabaceae	Leaves	Gypsum	Clipped		3.74±0.41		0.16±0.01	55.74±2.67	1.21±0.14	0.16±0.01	4.79±0.82	21.26±1.32	4.17±0.51	15.59±0.85	0.08±0.01	0.50±0.05	61.19±3.07	0.88±0.05	4.57±0.46
	Ononis tridentata	Fabaceae	Leaves	Gypsum	Control		3.72±0.35		0.18±0.02	50.27±1.74	1.18±0.08	0.18±0.02	5.43±1.28	19.75±1.50	4.07±0.24	17.94±0.68	0.08±0.00	0.62±0.04	56.47±3.57	0.92±0.07	3.75±0.50
	Ononis tridentata	Fabaceae	Stems	Calcareous	Clipped		9.05±3.00		0.99±0.15	29.02±4.54	1.05±0.07	0.85±0.15	4.39±1.12	4.43±0.87	2.48±0.41	8.66±0.30	0.13±0.02	0.56±0.29	5.60±0.94	1.58±0.16	2.71±0.62
	Ononis tridentata	Fabaceae	Stems	Calcareous	Control		11.14±3.18		0.69±0.08	23.45±3.05	0.82±0.20	0.58±0.07	3.60±0.25	3.16±0.32	1.83±0.24	9.73±0.24	0.11±0.01	0.37±0.11	4.36±0.67	1.31±0.08	1.83±0.28
	Ononis tridentata	Fabaceae	Stems	Gypsum	Clipped		7.35±0.69		0.57±0.07	15.00±1.41	0.92±0.11	0.52±0.06	3.21±0.32	3.01±0.19	1.40±0.12	9.98±0.76	0.10±0.01	0.40±0.07	7.82±1.64	1.37±0.11	3.19±0.61
	Ononis tridentata	Fabaceae	Stems	Gypsum	Control		8.44±1.25		0.82±0.10	15.95±1.13	1.30±0.11	0.73±0.09	2.70±0.38	3.66±0.26	1.67±0.20	10.37±0.57	0.11±0.01	0.40±0.05	9.89±1.47	1.72±0.07	4.10±0.48
	Rosmarinus officinalis	Lamiaceae	Coarse roots	Calcareous	Clipped		1.90±0.27		0.29±0.03	8.15±0.51	0.80±0.05	0.20±0.03	7.08±0.34	0.70±0.04	1.02±0.10	4.12±0.22	0.43±0.03	0.52±0.07	0.58±0.02	0.66±0.05	3.51±0.55
	Rosmarinus officinalis	Lamiaceae	Coarse roots	Calcareous	Control		2.20±0.83		0.39±0.03	10.66±0.97	1.04±0.11	0.26±0.02	7.74±0.42	0.80±0.04	1.14±0.04	4.31±0.25	0.42±0.05	0.63±0.09	0.66±0.03	0.85±0.06	3.14±0.29
	Rosmarinus officinalis	Lamiaceae	Coarse roots	Gypsum	Clipped		1.05±0.18		0.35±0.05	6.62±0.67	1.19±0.13	0.24±0.04	8.33±0.48	1.11±0.09	0.86±0.07	4.41±0.13	0.56±0.08	0.51±0.07	1.64±0.22	0.79±0.10	2.65±0.61
	Rosmarinus officinalis	Lamiaceae	Coarse roots	Gypsum	Control		1.43±0.20		0.31±0.05	7.41±1.14	1.13±0.04	0.21±0.03	6.85±0.31	1.08±0.19	0.76±0.07	4.32±0.64	0.57±0.12	0.38±0.05	1.85±0.37	0.73±0.09	1.64±0.22
	Rosmarinus officinalis	Lamiaceae	Fine roots	Calcareous	Clipped		15.07±1.47		3.52±0.21	43.79±1.70	3.04±0.11	2.19±0.08	18.76±0.51	3.05±0.07	7.55±0.32	6.72±0.26	1.10±0.08	2.95±0.45	1.84±0.07	1.41±0.01	6.02±1.01
	Rosmarinus officinalis	Lamiaceae	Fine roots	Calcareous	Control		18.92±2.10		3.35±0.27	41.03±3.65	3.07±0.40	2.08±0.16	20.25±0.81	2.92±0.09	6.74±0.40	6.44±0.45	1.17±0.12	2.74±0.36	1.80±0.06	1.42±0.01	5.29±0.83
	Rosmarinus officinalis	Lamiaceae	Fine roots	Gypsum	Clipped		6.56±0.53		2.58±0.26	42.50±3.57	5.30±0.54	1.56±0.14	13.07±0.16	5.41±0.40	4.46±0.35	7.38±0.48	2.16±0.18	0.79±0.12	17.87±1.92	1.44±0.02	3.54±0.49
	Rosmarinus officinalis	Lamiaceae	Fine roots	Gypsum	Control		9.89±0.62		2.35±0.16	41.14±1.60	5.14±0.25	1.40±0.09	12.28±0.54	5.81±0.35	3.96±0.30	6.06±0.16	2.39±0.20	0.65±0.08	16.93±1.03	1.45±0.01	2.78±0.41
	Rosmarinus officinalis	Lamiaceae	Leaves	Calcareous	Clipped		6.52±0.59		0.30±0.04	11.25±0.50	0.70±0.07	0.25±0.04	12.12±0.95	1.33±0.08	3.51±0.45	6.15±0.19	0.06±0.01	1.23±0.34	1.71±0.15	0.99±0.07	2.09±0.21
	Rosmarinus officinalis	Lamiaceae	Leaves	Calcareous	Control		6.75±1.12		0.30±0.01	12.02±0.77	0.72±0.05	0.21±0.02	12.08±0.65	1.63±0.16	4.07±0.34	6.88±0.50	0.05±0.00	1.79±0.36	1.68±0.16	1.02±0.04	2.38±0.37
	Rosmarinus officinalis	Lamiaceae	Leaves	Gypsum	Clipped		3.63±0.81		0.31±0.03	11.76±1.41	0.74±0.07	0.21±0.03	11.12±0.87	2.22±0.22	2.91±0.43	7.88±0.66	0.05±0.00	0.75±0.13	3.08±0.48	1.03±0.06	2.55±0.33
	Rosmarinus officinalis	Lamiaceae	Leaves	Gypsum	Control		5.74±0.61		0.36±0.01	14.56±0.65	0.81±0.05	0.24±0.01	8.18±0.87	2.31±0.14	3.65±0.39	5.91±0.42	0.07±0.01	0.59±0.06	2.54±0.36	1.15±0.04	3.46±0.58
	Rosmarinus officinalis	Lamiaceae	Stems	Calcareous	Clipped		3.61±0.48		0.57±0.07	7.78±2.28	1.12±0.07	0.48±0.03	7.71±0.63	0.77±0.07	1.79±0.12	4.54±0.10	0.13±0.02	1.14±0.28	0.63±0.06	1.21±0.08	3.48±0.68
	Rosmarinus officinalis	Lamiaceae	Stems	Calcareous	Control		4.51±1.07		0.74±0.18	7.87±1.59	1.44±0.15	0.58±0.08	8.36±0.53	0.81±0.10	2.09±0.28	5.00±0.19	0.17±0.02	0.93±0.04	0.64±0.06	1.32±0.09	2.45±0.15
	Rosmarinus officinalis	Lamiaceae	Stems	Gypsum	Clipped		2.93±0.48		0.79±0.08	8.13±0.42	0.94±0.07	0.52±0.08	5.31±0.62	1.21±0.07	1.60±0.15	4.93±0.18	0.24±0.05	0.44±0.06	0.56±0.05	1.01±0.07	1.92±0.26
	Rosmarinus officinalis	Lamiaceae	Stems	Gypsum	Control		2.93±0.27		1.15±0.05	11.59±1.02	1.09±0.06	0.69±0.02	5.08±0.42	1.43±0.09	2.05±0.12	4.77±0.17	0.33±0.08	0.40±0.04	0.52±0.04	1.17±0.05	2.90±0.53

## Sheet: Table S5
	Table S5. ANOVA of generalised linear models of growth variables. Chi-squares values, and P-values in brackets. Significant effects are in bold type. Family of GLM’s was Negative Binomial.
		Plant biomass	Root: mass ratio
	Gypsum affinity	0.15 (0.699)	1.30 (0.254)
	Soil type	13.18 (0.000)	0.23 (0.632)
	Clipping	13.49 (0.000)	0.01 (0.923)
	PC1	10.29 (0.001)	0.23 (0.631)
	Gyp. x Soil	9.05 (0.003)	0.14 (0.711)
	Gyp. x Clip.	1.57 (0.210)	0.15 (0.695)
	Soil x Clip.	0.06 (0.800)	0.01 (0.931)
	Gyp. x Soil x Clip.	0.63 (0.429)	0.03 (0.857)

## Sheet: Table S6
	Table S6: Means and standard errors of growth and leaf traits of Control and clipped for each studied species of gypsophiles (A) and gypsovags (B) in each soil. Capital letters indicate significant differences between types of soil, and minuscule letters indicate significant differences between clipping. Calc. Plants grown in calcareous soil. Gyp.: plants grown in gypseous soil.
	A)
		Plant Biomass (g)	Root: mass ratio
	G.struthium
	Control Calc.	21.54±3.11	0.64±0.04
	Control Gyp.	20.45±2.26	0.68±0.01
	Clipped Calc.	20.38±1.73	0.69±0.01
	Clipped Gyp.	20.29±2.38	0.72±0.01
	H.fruticosa
	Control Calc.	5.99±0.67	0.43±0.05
	Control Gyp.	6.48±1.00	0.50±0.03
	Clipped Calc.	5.27±0.23	0.49±0.03
	Clipped Gyp.	5.20±0.58	0.49±0.02
	H.squamatum
	Control Calc.	6.33±0.47 A	0.53±0.04
	Control Gyp.	5.20±0.59 B	0.46±0.01
	Clipped Calc.	5.15±0.38 A	0.48±0.02
	Clipped Gyp.	3.98±0.32 B	0.42±0.03
	L.subulatum
	Control Calc.	5.66±0.40 A	0.48±0.02
	Control Gyp.	4.23±0.26 B	0.46±0.01
	Clipped Calc.	5.47±0.71 AB	0.56±0.02
	Clipped Gyp.	4.79±0.50 AB	0.53±0.02
	O.tridentata
	Control Calc.	27.09±4.84	0.47±0.04
	Control Gyp.	24.37±2.86	0.49±0.03
	Clipped Calc.	21.71±6.45	0.46±0.02
	Clipped Gyp.	21.22±1.88	0.48±0.02
	B)
	Gypsovags	Plant Biomass (g)	Root: mass ratio
	B.asperum
	Control Calc.	5.76±1.41 A	0.67±0.02
	Control Gyp.	3.94±0.31 B	0.61±0.02
	Clipped Calc.	4.25±0.35 A	0.68±0.04
	Clipped Gyp.	3.39±0.13 B	0.66±0.04
	H.syriacum
	Control Calc.	10.58±2.52	0.63±0.02
	Control Gyp.	5.45±0.91	0.55±0.05
	Clipped Calc.	7.83±0.86	0.65±0.02
	Clipped Gyp.	4.70±0.81	0.60±0.05
	L.suffruticosum
	Control Calc.	11.25±0.63	0.70±0.02
	Control Gyp.	10.50±0.82	0.70±0.03
	Clipped Calc.	7.76±0.87	0.60±0.05
	Clipped Gyp.	7.75±0.86	0.67±0.02
	M.fruticulosa
	Control Calc.	5.99±1.05	0.46±0.04
	Control Gyp.	6.07±0.96	0.42±0.05
	Clipped Calc.	5.02±0.43	0.47±0.02
	Clipped Gyp.	4.31±0.69	0.41±0.03
	R.officinalis
	Control Calc.	32.38±5.01 A	0.66±0.02
	Control Gyp.	20.00±1.25 B	0.57±0.02
	Clipped Calc.	27.10±1.97 A	0.63±0.02
	Clipped Gyp.	14.16±0.91 B	0.55±0.06

## Sheet: FigureS1
	Figure S1: Distance biplot of principal components analysis from elemental concentration data. Points were the response variables of organs (leaf, stem, coarse roots, fine roots) and soils with standard error. Points were separated between gypsum pots (grey points) and calcareous pots (yellow points). Each point is labelled with a coloured rectangle, identifying gypsum affinity and soils: blue we…
